# Supplementary material for: Genome-Wide Identification and Expression Analysis of the LbDof Transcription Factor Family Genes in Lycium barbarum
Source: Plants (Basel). 2025 May 22;14(11):1567. doi: 10.3390/plants14111567 (PMC12157807; doi:10.3390/plants14111567)
Supplement: Supplementary file 1 [file plants-14-01567-s001.zip › Supplementary Table .xlsx]

## Sheet: Table S1
Table S1. The protein sequences of all the Dof genes from Lycium barbarum,Oryza sativa,Solanum lycopersicum,Populus trichocarpa, and Arabidopsis thaliana used in this study
Lycium barbarum
Gene Locus ID	Gene Name	Protein Seq
Lba01g00421	LbDof01	MGLSTKPTESLKCPRCESTNTKFCYYNNYKKSQPRHFCKACKRHWTQGGLLRNVPVGGSRKNKWPLKITSISHKIFKPPRPAPKTSDITREKSDSQMVVVQSKENYDQNIPLVTSKIDEEKNIFENFPSSSLPYDTIDTSIGSIGTIPCSNIYNYMGNLDHSTMDEYSTITWQGPRTSSVNDNLSNYWNWNDIEALVSADDFNIAWDDTEIKP*
Lba01g00560	LbDof02	MDATTQWTQDIGLVTSMAAEIAQPNVTCSKPSSTLEKKVRPQKDQAVNCPRCNSTNTKFCYYNNYSLTQPRYLCKTCRRYWTEGGTLRNIPVGGGSRKNRRCSSSSSSISTSSSQKLPDLKPNLSLSHQNPDYKINLGSNQDLNLGFPSIIHDHNNYFHGVPQFLEFPKMERGNSGIDQSTSTSNTTPVSALDLLRTGIASRGLSSFISSPAPDLNALYTSSFSSGVQHNGAKMMFPFGCLNKQFSDRSVEAENHNNESKGQENNSSAGYWNTGMLGGGGSW*
Lba01g01980	LbDof03	MQDQSSIYSQIKPQFPDQEILKCPRCDSINTKFCYYNNYNLSQPRHFCKNCKRYWTKGGILRNIPVGGSSRKNTKRSSSTNSKRSATTSSSSSTITSAAHPKTEVFATPVVPVFDQNSPILDVNGPFSSLLLSNGPEMGNLLETLNTNGPNPGFVSGSDAAPQSGNFQNSEDSNCWNGSNSWPDLAIYTPGIPEMSYSHSVNFQVEPSHHDHDNGDVPNNNALPVNPVQVGSSVGNVPAGENNGAMLQQLQNQLDMAMAQLQAQQEIITQLQNRGQALDVAPSEQTQDTEERHASRGNEEHPDKVH*
Lba01g02222	LbDof04	MQDIHPIGGGGGGGGGRFFHGGDRRLRPNHHLNHQQALKCPRCDSLNTKFCYYNNYNLSQPRHFCKSCRRYWTKGGVLRNVPVGGGCRKSKRSKPKSTPTTEPADADAQEEHKSDDHSSSESSSLTATTTAATAVNATSGGPTTEDVSATSSNSASTYLNFHESNFFLPHSTNQTFVDHQPLMENNSAEPQFQDIANFTNMMTSSNDQSMLGFNMSDIPGYRLPENQNSNDQWNQQMKMEQMGTGYLHQTGRVEFPGLQQSMVNNSELAPLDHGMYDLTGTVDQSYWSQTQWGENDDSLNFLP*
Lba01g02268	LbDof05	MTCDSEIKLFGKILPVVVSGEYSGAGKTSSGSKASSEEKDEGSDYENQETVKDDIIGEENQMMEESESPKTSSESENSPKSSTDEDSQAVKSSEIENEPTNATNSEQNNLKKPDKILPCPRCNSSDTKFCYYNNNNVNQPRHFCRSCQRYWTAGGTMRNLPVGAGRRKNKNLASHYRHISISEGLLGSRIESPNGLIHHPIFKSNGTILSFGPDLPLSESMALNQAEKRISNGSQTGSHKVEHENSSCIPNSNMMVEEGKRESNEAVMQNTNGFPSPVPCLHGVPWPFPWNGAVPMSAICPIGFPMPFFPAPYWNCSVPPWSNPWLSPPMQTANEKTSCSDPNSPLGKRSREGDLLKPSNPEGKEQSEQKNSERSILIPKTLRIDDPDEAAKSSIWSTL…
Lba01g02335	LbDof06	MGITSLQVCMDSSNWLQDTIHEETEFDSSSSPSGDIFTCSRPLIERKLRPQHDQPLNCPRCDSTHTKFCYYNNYSLSQPRYFCKSCRRYWTKGGTLRNIPVGGGCRKNKKVSSKKQSNDTNAPHQIPNYHNAGSSNSSSISNYPEMAFSHFNNFMGNNNINNPSFMLHENHAPIDFMESKYEALMGTTLKNQDFIGNVDARMINGYGEMDNAGINGPNFHGGMCSTFGLPMDGNNFGTINCEGQNITMDVKPNPNILSLEWHDQGCSNAGIGNKETFGYLNGGLGSWTGLMNNGYGSSATNPLV*
Lba01g02725	LbDof07	MDPSSAQHHHQELSSQTLESMLVSTKPQQDKKPKPPEQAINCPRCDSANTKFCYYNNYSLSQPRYFCKSCRRYWTKGGTLRNVPVGGGCRKNKRSSSSRSTSQDHSFNTSPNNSNPLSSLTSPFSYDSSDLSLAFARLQKQGNGHLGFENHNNISIMCNENPSGFLDALRGGFIENNPNGFHHQNLYYGINGDMGLHHVENGGMGVNNNVSDQEIGVHNYDQEISSGVTTTTATTMTTVKQEVCNMARDQGDNKVLWGFPWQINGEGNNMGDFDSTRRMWNGVGGSSWHGLLNSPLM*
Lba01g02777	LbDof08	MVFSSFPVYLDHPNLHQLKQSDHQQAGNPGLENPQLQTLQPPPMQVVASPGSIRPGSMVDRARLAKIPLPEAGLKCPRCDSTNTKFCYFNNYNLSQPRHFCKTCRRYWTRGGALRSVPVGGGCRRNKRSKSSNSNSTKTAGSNNNSTGERQIGTASTSTSASPSSCNTEIINGRHHFPHEQSTQLTPLMAAFQNLNHHYGGFHPPSLVSTNNNGAALGQEMGFQIGGNNTNNSNNLSAPSGGSDHQWRLPSLAANTNLYPFQHGEGIESSSGNNISHDDQGLNSTKQFLGTMENNNQYWGGNAWTGFSGLNSSSSASHLL*
Lba02g00233	LbDof09	MEEIQVPPYFICPISLEMMKDPVTISTGITYDRENIEKWIFSNKNNTCPATKQSLTGIELTPNVTLRRLIQSWCTLNASHGIERFPTPRPPVNKPQIIKLLKEAKSSKMQMQSLKTLKSIASENDANKRCMESAGAAEFLASIINNTNEVLDEEGFTSTKDEALSILYQLKLSEHGLRSLITSGSSEFIESMTRVMQRGSYESRAYAVMLMKDMFEASTPTLIFSLKQEFFIQVVQVLRDEISQKATKASLQMLVHTCPFGRNRVKAAEAGAVRVLVDLLLDSSEKRACELMLILLDQICQSAEGRAELLKHAGGLAIVSKKILRVSKVGSERAIKILYSISKFSATPSVVQEMLSLGVVAKLCLVLQVDCGSKAKDRAREILKFHAKAWRSSPCIPMN…
Lba02g00236	LbDof10	MERGIWKPNAELVPACPRCGSTNTKFCYYNNYSLTQPRYFCKGCRRYWTKGGSLRNVPVGGGCRKSRRGKSSSSTIHHQQHGLISRNLGHGVVLNPSNIDHHQSTSNSLDHGSSIDLALVYANFLNSNNSKPSQPEGHQNLEPPSNDDLLLPNDRHHQEAVLVTPPFEFSSMINMEFMTSNLGQESRLICDGDGVYFSGIHEEKQNIMNHSDLHDHHYATMNVNANNIINHDQLSNNYMQLPPLPGEEMMWSNSHENHMVFPSDILNSSHNSSVGGQELEPELEPEPELAVQDPSHHSANNANDGSLFSLSNFGNIFRP*
Lba02g00237	LbDof11	MERGIWKPNAELAPTCPRCGSTNTKFCYYNNYSLTQPRYFCKGCRRYWTKGGSLRNVPIGGGCRKSRRGKSSSSTIHHQHGLISRNLGHGVVLNPSNIDHHQSTSNSLDHQGPSIDLALVYANFLNSNNSKPSQPEDHQNLELPDDHLLLPNDHHQEGVPVDPPFEFSSMINMEYMNSNLGQESRLIGNGDGDGVYFSGIREEKQIMNHIDLHDHHYATMNVNANNIIDQDQLGNNYMQLPPLPGEEMLWSNTHENHMVFPNDILNTSHSSAGGPEPEPQPELAVQDLNNHSVDKANDGSLFSLSNFGNIFRP*
Lba02g01857	LbDof12	MLPYHSRPMIMIERTRKSNIEQAPNCPRCASTNTKFCYYNNYSLSQPRYFCKACRRYWTKGGSLRNVPVGGGCRKSRRSKSSRKDDNTLQTSSPLLSEAAGADIDLADVFAKYLNQGATSDHDQDNILQESPLADQDSSSIGASLSDSPSSDSLVMLDETIMGNFQDYPCGNFLQQEQLHEGGSIQVGAEDFLDFNTSLLEMQAMLGDEIIGQTEEFDHYNTWQPMMQFQDFGPILEDDQLMKNSTPNLASDNNNYSSFDLSNYV*
Lba02g02528	LbDof13	MSSEMGDNRRPARLPAPVNGTRPSEPENLPCPRCDSTNTKFCYYNNYNLSQPRHFCKSCRRYWTRGGTLRNVPVGGGTRKNSHKRPRTTTNLGQASGSVQATGSGQGSVSLMGCEVNLNESVQEGVNNGASFTSLLTGPVGGGGFGPLGGFGLGLGGFGLGNLDWPMEQVGGNAGDGGDNDKWQMSNGEIEGGAGGDDDDCFGGWPDLAISAPGTSLK*
Lba03g00541	LbDof14	MNFSSIPAYLDPANWQQQVGGSISNHHHQLQSPPSQTAAPPPVLPPPQPPQPHGGGGAGSIRPGSMADRARMANIPMPETALKCPRCDSSNTKFCYFNNYSLTQPRHFCKACKRYWTRGGALRNVPVGGGCRRNKRSSSNSKSGNNNNNNSKSPASSTSTDGRQATNNSGSTSTISSHSNSFSGPTSAASLLGLMTPQIPPLRFMSPLGQFSSDHHQHHHFTPSNHMNLNFSTSCGNVLGGTTEGMMINNNNNLLGAGAGGVASLLSSGNIEHWRMQQQMPQQFPNFLGGFDPSNSPSSGVNNYPFQGGVHEAVQFLGGEGTSQISRPKISTSMLNQMASVKMEDNNNNNNEDQSALSRQLLGIQGNNENWNTASAWSDLSASFSSSSTSNAL*
Lba03g01659	LbDof15	MDTSQWPQGIGVVKGVEPSKVVPDQRKPRPQKEQAINCPRCNSTNTKFCYYNNYSLSQPRYFCKTCRRYWTEGGSLRNVPVGGGSRKNKRSNNNNNNSSSSNSSSTSSSSSKKLLSDLANPKIINDPHDLNLTYNPIPTTTTAAASNFSNFSEFMALPLMNPNSTSSFMPNNLYSSSTGLPNLHDLKPSSLNFSLDGFENGYGGADHQETAHGAKLFFPMDDLKINVSTANDQFEENRGQAPDQSNGFWNGMLGGGGGSSW*
Lba03g02183	LbDof16	MGITSLQVCMDSSDWLQGTIHEEGAVGIDSSSPSDGDHINLTCSRPLIVDQRRLRPPHDHSIKCPRCESTHTKFCYYNNYSLSQPRYFCKTCRRYWTKGGTLRNIPVGGGCRKNKKVSSKKSNSNSETLATNNSNQNLPEMPFAHHQFMSNANFGHQGNFMLENQTPIIDFMESKYEALVGTTSRNQDFLGNGDNIGMMSSTGFGHDNIIAPNFQFGMTTNMDNGNNFGMLLPYQNNHHHEEQQNTNAVDVKPNPKMLSLEWHDQAGKESFGYYSGNGGLGSWTGLMNGCYGSSATNPLI*
Lba03g02450	LbDof17	MRDPEIKLFGKKIALPENGKILPLFFPGEDSGVGEYVKGSDVVVATANKESSIGSGRDPCLVDKDGSSVDESDDGSEYVKEEAHKDQMTRELSEAKLEEKDQNQMMEESENPKSLSNSENKSKSPSNDDDSTTVKSSKTEDDQNDAKQKTLKKPDKILPCPRCNSMDTKFCYYNNYNVNQPRHFCKSCQRYWTAGGTMRNVPVGAGRRKNKNNASHCRHIMISEALEAARIDPPNRFHDSAFKPNGTVLSFGPDSPLCDSMASVLNLADNKTPNGIRNGFYRPEHKNPSCIGGENGDDCSSGSTVTTSNSMAEGVKNRPPEAVMQTINGFPSPVPCLPGVPWPLPYAAVPFPAISPTGYPMPFCPQPYWNCNMPGPWSLPWLTPPSPTANQNGSGSAPT…
Lba03g02993	LbDof18	MQDPSFYSQMKPQFPEQEHLKCPRCDSPNTKFCYYNNYNLSQPRHYCKSCKRYWTKGGTLRNIPVGGGSRKNTKRSGKKNTSTTSFNVSSSSSTNNPKTEPFGIPAIPTGPFSSLLVSNEGQFGNFLEALKPNNNSSSGLGSGSGSGSGLDANQQNGNNAYLGVQNGGDSNNFWPDLAIYTPGSNFQ*
Lba04g00060	LbDof19	MDTAQWPQEIVVKPMEEIIPNTNGSSKPNCAERKLVRPQKDQALNCPRCNSTNTKFCYYNNYSLSQPRYFCKTCRRYWTAGGSLRNIPVGGGSRKNKKSSSNSSPYNSNNHVIINPLKKLPDLVVPPPPPQHHHDQNPSKIIHEGSRDLNLGFSSDFKTISELIQVPNYDGSNKDNNSPNISSLPPPPSSSSSASPPSQLSAMELFNGITSRGLNNSFMSMPISETKSVYNSSGFSLPSLNFSLDHGLGNNVHSAYGNNNLQETNTSGRFLFPFVGLKQVSSTNNNTSDGANEHNGDHHHQHVGDQSTNGYWNGMLGGGGGSW*
Lba05g00239	LbDof20	MAFSSIPLYLDPPNWLHEQAHHQQQQQLGVSNENPTPLSPAMPPPPATSGGGGGAASSIRPGSMAERARLAKVTQPESALKCPRCESTNTKFCYFNNYNLSQPRHFCKTCRRYWTRGGALRNVPVGGGCRRNNKRSSKRSTRSKSPIRSERSRNGPNIITCNSTTITNPSHLPPPSTHLSFLSTPFHNFNHFNSTQNSLTFGEIQSHEGDGSNNQMNLSARFVDQFRLQHMQQFSLFSPLEQQPSNLYPIYSESGITDLENVKVEEDKSSTNNQGLNLQGSNNLGVTSNQFWTDMSGYNTTSTNQLL*
Lba05g02493	LbDof21	MSEVRDPEIKLFGKTIGMTRETNCINLHDYHTSFSPLSTASFDDKITSQGESTQSKQDNELVDPTADSSVEPEASSGIIDDLKMQDTDKEASSPKSIEEEDSSVKEKTLKKPDKLVPCPRCNSMETKFCYYNNYNVNQPRYFCKSCQRYWTAGGTVRNVPVGSGRRKNKNSSTSNYHHGMHLPALRPNGTVLTFGSDKVPSSDSMVSVLNLAEKEIGNDQSNGSCSTASSVTEQEQNSSTDWKDFQAFPPQVPYFQGAPWPYSGFPVSFYPATPYWGCTVANPWNVPWLSSDQSAHNTGPTSPTLGKHSRDNPSQSGREGERCVLIPKTLRIDDPNEAAKSSIWSTLGIKNEKINSVRGATLFRAFNPKADERNHESDASLVLQANPAALSRSLNFREC…
Lba06g00549	LbDof22	MDSSSVQHHHHQEMSSQTLESMLVCTKPEQEKKPRPQDEAQKCPRCDSANTKFCYYNNYSLSQPRYFCKSCRRYWTKGGTLRNVPVGGGCRKNKKTSSKRSTQDYNSPNNPIISSYDSTTDLSLAFARLQKQANGHLGIDQEHNDNNNIMSMMYNPNAPSSFLDALRGGFLESAPNGFHQNMYYGNMGQVENGGLVEMGMNYDQEMSGTTMTTLKQEICSMARDQGENNSRVLWGSPWQINGDVNMNMGDFESTNRQSWNGFEDFSFQGLSNSSIIV*
Lba06g00550	LbDof23	MNPSSAQLHHHQEMSSQTLENMLVCTKPEQEKKPRPQDEAQKCPRCDSANTKFCYYNNYSLSQPRYFCKSCRRYWTQGGTLRNVPVGGGCRKKQKSSSKKSQDNSPHNPLTLPISSYDSSTDLSLAFARLQKQSNGHFGINQEHDNNNMSMMYNPTAPPSFLDALRGGFLENAPNGFHHNMYYGKMGQVENGGLVDMGMNYDQEMSVTTNTASNAMTTVKQEMCSMARDPGENNSRILWGLPWQMNGDVNMNMGDFESTNRQSWNGFGGSSWHGFLNSPLM*
Lba06g00551	LbDof24	MSNHPFQFSLQEMSSQPLESSMLVCTKVEQEKKPRPIEQAQKCPRCGSANTKFCYYNNYSLSQPRYFCKSCKRYWTKGGTLRNIPVGGGCRKNKNSSLKRSSQDHDQYSMTNRPSYPLSSFTTLSYVNDMSMMCNNVHYDAHGAQRGGFLESPSGLIHHNLSYGIDNNGNMGHVQNEEILGLNVSAEMGMHYHQEMSSTLATVKQEMWNTMAAKESISYDTQHINMHLYKTVKPLLSRNFLLIFLRLEFETL*
Lba06g00700	LbDof25	MVFSSFPVYLDHPNLHQLQQQPDHQQGNPGLDNPQLPPLLPPTQMGGGLGSIRPGSMVDRARMAKLPLPEAGLKCPRCESSNTKFCYYNNYNLLQPRHFCKNCRRYWTKGGALRNVPVGGGCRRNKRSKSSNNNNNNSKATGGGQMGNSNTTTRASPSSCSMEMTGHHFSQASTQFTPLMAAFQNLNNYGGFQPPLGEMGFQIGSTNNRNNLLPSLAANFEHHPTNLYPNFQADQGTSIEASNGVSQVKMEDNNRQGMNSTKQFLGTLENNQYWGGANANSWTGFSTLNNSSTTSHLL*
Lba06g01885	LbDof26	MDTTQWTQDIGVGKSMGAEIGSRSAETKKVRPAKDGAVNCPRCNSTNTKFCYYNNYSLTQPRYFCKTCRRYWTEGGTLRNVPVGGGSRKNKRPSSQKLPDLNPNLSHVQDHHQNANKIIVGSTSQDLSLGFQTVPHDHQMFHGVSQFLGLSKMDGSNNGNNHLGSTPISALELLRTGIASRGFTSFISSSPTPDLNALYTSGFPFQDLKPSAGSTDHHPAGLSSYSNGGVQENGGARIMFPLGGLKQLSSGTSEADHHNHHQTKGQENNASAGLYWNGMLSGTGGSW*
Lba08g00407	LbDof27	MDLSTEQNHHQEMSSQPLESMLACTKPQQEKKLPRPQDEAQKCPRCDSANTKFCYYNNYSLTQPRYFCKSCRRYWTKGGTLRNVPVGGGCRKNKRSSSSSKRSSPDQSLIATCPNQISSLTQFSYDPNDLSLAFSRLQNQEIGQLGLQDHDISMMGPELQRTIRTEPIFLEDRGMCTSSREVVSHAGFLDALRGGFLETPNGFLNHNLCYYEIGNNGSNMGHVENASEEMVTNFDQEMRRGITTSNIAMKEEKCIQYCMGREGEDKILCGFPWQINGDGNNVADFELSSRQNCNGLGVPSWHGLLNSPLM*
Lba08g01387	LbDof28	MVFSSISAYLDPANWQQQAGYSIPNPQFPSSPPPPLPLTSPPPAQLHGGIGGSIRPGSMADRARLANIPMSEAVQKCPRCESTNTKFCYFNNYSLSQPRHFCKTCRRYWTRGGALRSVPVGGGCRRNKRSSTSTTTTTTKSNNNNNNTPKSETSSQATNSGSTSNNNSTFSSPSAAASLLGLMNPQIHHPLRFMSPLGQLTDHHFTPNDNVTLNYSSISSSSPAPVAGNNENMNFQLGMSSNLEQWRLHQQLANQFPYNLYGGLDSSSGSGSGLYPFHPSHYTSNDAGGGVTSQIRPKISNPVLTQLALMKMEDNQDHASNMPRHFLGNENWLSNGSANWNELSASFSSSSTSNAL*
Lba09g02477	LbDof29	MDTSQWPQDIVVKPMEEIVPQITNTITTRKIRPHQQQKDQALKNCPRCNSANTKFCYYNNYSLSQPRFFCKTCRRYWTDGGSLRNVPVGGVSRKSKNPSSKNSSSSSNIMKNNIISPTKVQDPPKGVQDLNLDFSSDFKIISELIQVPNHSFMPMPNISDPNSSIYSSLNLFSTLDHGLIGSSTSGYECNNVQDLQESTTTTTSGRILFPLEDLKQVSNTCTTDEQNRDQPTGESSTGYWNAILGGNGDLGN*
Lba10g00246	LbDof30	MTSQDNKDESQSSDGGRKTSAARPQEPALNCPRCDSPNTKFCYYNNYSLSQPRHFCKTCRRYWTKGGALRNVPIGGGCRKNKKIKTSSSTSRFSGDSKDTISGSSDIGGLKFFHGLSPAMDFQLGGLNFPRLSTTSTSGGSIFNQYSSFGDISTTTNSAANIGSSSCFSLDPSGSCSGSLLGFNNFPFSTSMLKQGITGIQEIGSMGVHHGTMASSIESLSSINQDLHWKLQQQRLAMLFGGENQKENIGSSSIPVENQSQIQKPQPILFQNLEISSKQQEDQEAAAFGNTNVNSRKDCSTGSGNNLATEWFFDNSFGTVNPTSTNSSSGNANDQNANNWNSIQAWNNLNQYSTLP*
Lba10g01565	LbDof31	MSEVKLFGKTIVLPIDDLRSSSVNTTSHDDQITSEGEFTQSKNRDDFANSTVDESVEPEASSGISDDPKTQDAGKETSSPKSTKKEDPSKVLKKPDKILPCPRCNSMETKFCYYNNYNVNQPRHFCKKCQRYWTAGGTMRNVPIGSGRRKNKSSSTSSYRHIMVSDALQASRFEGMNLPTFRANGTVLAFGSDKVPLCDSMASILNLAEKSHSSIGNDRSSEACSTTSNSTEKGNNFSTTHDLAWENFQAFPPQMHHFPGPTWPYSVPPPALAPSGYPVSFYPPSPYWGCTVASPWNVPWVSPPPSYSTSPTSPTLGKHSRDESSTLDPSNSGKEDTLKDKGGERSVVIPKTLRIDDLDEAAKSSMWSTLGIKNEKNDSANGSSRLFKAFNSKVDETNN…
Lba11g02467	LbDof32	MDKLEESTEVLNVAAVGWNFVPIESPLLAHSALISKNVTKARDLIDENSGRKRKRTSKNNEKKMEKQISQDQQQEQQEALKCPRCDSSNTKFCYYNNYSLSQPRHFCKSCKRYWTRGGTLRNVPLGGASRKNKRTKKPNIITTYSPIPTSTNVGQQFHEPHVVDHINPLFNYGLSTSPFDLNIQFPRFSNISRVSNEDLGLGFSNGFKKIQDVVTSNCTSTTSHLSSYPIFGSSLISSSNTNLASLIAPNLHQQIFITNNEKFQDSNHKINQIEEMNYVDPSLSWAGDYVDPSNIRSSLPSLI*
Lba12g00530	LbDof33	MTLDASERRATKQQTGGVIATAQEPDQQLPRARCDSTNTKFCYYNNYNLSQPRYFCKSCRRYWTRGGTLRDIPIGGGSRKNAKRSRIYPSTPVSPLVTSGNSPFLLPLNMNGNSFTSLLSSHGHGGLALGGIEDMSFGTGRTAVWPFPGAPDSYVRNFNNGVGASMWQLSGGEGGFVGSGGYFN*
Lba12g00627	LbDof34	MRAKYVWNVKLCFDFQTGQDDFGGNLDDDEDEVETSTGKELPDQNSDPIKTDDSMKEPPVDNDCSTRPSKSEEEQGEASNSQEKILKKPDKILPCPRCNSMETKFCYFNNYNVNQPRHFCKNCQRYWTAGGTMRNVPVGAGRRKNKNSIPHYRQISVSETLPNAQADYPNGIQHPILAFGSTTPLCESMASALNIADKTMHNCSQNGFHKPEVPGVQVSYGAGDNGDDHSRRSSVTTTNSEVEVNKIVPDLLRTNCHNFPPYLTCYPGTPWPYPCSSVPWSPPGYCPPGFPMPFYPAASYWGYTVAGSWNVPWVSPVSASLTQTPPTSGPGSPTLGKHSRDENVLKPVSSKEEPLKESNPEKSLWVPKTLRIDDPGEAAKSSIWATLGIKHDSVDSIGG…
Lba12g01572	LbDof35	MVEEREKMVLIPSSTTNEWPQIDEKNNLMMASNGGTRDMEKPILDPQQQQQQQQQPPPPPHLKCPRCDSLNTKFCYYNNYSLSQPRHFCKACKRYWTRGGTLRNVPVGGGCRKNKRIKRPSVNSSSSTHDITTSSAHNTGLTTNTTTNPSHHHHLHGAHNIDLSSTTSSNHLNPLFYGLNTDQRSDLNIPFARLFNSRVSTHAAADEGQVYSLADSIPGLMDRRIGLGFSSTGGLMGENNYGHGFNPIKQIQDVMTSNSTTSSSLLSSYPMFGSSSTSSNSTSTMASLIASSLQQQKFMSNGNNFHNLAPNYEEFQMSRDNNNVHEGGNRNITILKEEKMEGDGQNRLNWNNLSNHHQNHQIHEQIINSNDPSLSWNGAWLDPSNMGSNSVPSLI*
Lba12g01573	LbDof36	MEQGGRSSGESDRNQQQRRMKMTENISSAAQPPQPPPQKCPRCDSNNTKFCYYNNYSLTQPRYFCKTCRRYWTQGGTLRNVPVGGGCRKGKRTMKGGGSSSSAGGDSPARSHHHQQQPQITNLSAAAAFFSGNSTTRTQPPPLQSMSSLYSGGGGGFLSSLAAMQSMTQLSQGVNNHQSQLGVNNQFGNFHIPSTTPKVDQNHQMEPSQSGFYQLVNREKSMESSFYPSDQTLQFQATRPLGSWTQRFINNNNNIWPNSSASSSGGATNSTTAASASLNPNQWPDLPSFGPSP*
Lba12g01646	LbDof37	MGLSTKLVSIDDHGLDNWTPSSQNSLPEPPSIRQQPPPKLEPLKCPRCDSINTKFCYYNNYNKSQPRHYCKGCKRHWTEGGTLRNVPVGGGRKNKRLRTDPVDHITERKHVRLEVNDQRCPLISTTTSSMPNVNIRGNSTIISTTMDEEIKKENDGIFYETLNLPSSSSLPYDIFSSLKLSIPQDGSTHFSFSYDSVPCSLIPNFSTTQLSSNIYNEYYLGKVDSTMEESTITTAMPITSSNDVLSHQPWKIPETSNDLANENMSSNYWNWNEFDTLGTAADLNIQWDDLEIKP*
Lba12g02508	LbDof38	MIQELFAGNTTLIGGGDNISKQFNTTPSSSPLSCTTTSNSNITPAAATASPSSNSENIRCPRCDSPNTKFCYYNNYNLTQPRHFCKTCRRYWTKGGALRNVPIGGGCRKNKTTTGLTTAKSSAAKLKNSLPFEFIGKSGIFGGFEQEITPSNNNPFLFSSPHQNHNPLISLLRGNHQNLNLQNCGVVKEEQKSIGVNSYNQLPPNGFSSLWKNNYGENGTIVGQVQSTGFQELYQRLKASTSRCYPDHAPSSSMILESAPVAGGELGFWNPSFSSWSDLPTASGSYL*
Lba12g02669	LbDof39	MSEAIASKEPAIKLFGRTIQFPYGEVEQDHKGQCDDYNDENEHLTTEDLQDQNLIQQKCDIIKELPDYNDCSTAQTSKSEEEQGETSNSQEKILKKPHKILPCPRCNSMETKFCYFNNYNVSQPRHFCKNCQRYWTAGGTMRNVPVGAGRRKHKNSVLHYSHISVSEALSNARTDLPNGSQRPPLKLNETILTFDTDKPLCESMVSVLNIADKTTQNCSGNGFHKYKELEIQARDNGDDHSDESSVTDVSSKDSDNGLTDMLRQNRNNFPPHLPFFAGAPWPYPWISVPPGYYLPSIPMPFFPANAYWGGTIPGSWNVPWMSPPTASQNQITLTSGPNSPTLGKHSRHENVLKSTGTGEELRKESNPGKRLWFPKTLRIDDPGEAAKSSIWATLGIKHE…
Oryza sativa
Gene Locus ID	Gene Name	Protein Seq
LOC_Os01g09720.1	OsaDof01	MEVAEGRTVAAAAAGGGGLGGGARTEAEGLACPRCESTNTKFCYYNNYNLAQPRHFCKACRRYWTRGGALRNVPVGGGTRNKVAPAPCTGRRKRAAHAAHAAAPPPTTTASSAPLPLMPPAVAYELPFLPPPPPLPLAAVDPDRRLLDLGGSFTSLLAPAQLHNGHFTTGFLLGTMSSAPPPPPPPATSTPSPAPAAHPPVSDSIWAMGWPHLSI*
LOC_Os01g15900.1	OsaDof02	MCDKDPGIKLFGRVIPLAPEAEAAAAADGSDQPEAAAAAAAEVEPAAQDEDHHKETEERKYDEMKVDVPQEEEDNEMKVDAPQEKKDNEVTADVPEEKGNDEMRVDASESIESIEPVSRSTLDNKKEDQGQMNNVEEKAASDSKDENEKTANDESGQDKVLKKPDKILPCPRCNSMDTKFCYYNNYNVNQPRHFCKNCQRYWTAGGTMRNVPVGAGRRKSKSSSLHYRHLLMAPDCMMGSRVEISKSMNPEAFASAHSTPIQPIGRNETVLKFGPEVPLCESMASVLNIQEQNGTNAAAVPTGENQEDNSCISSITSHNVLPENAAQVDKNSTPVYCNGVGPVPQYYLGAPYMYPWNIGWNNVPMMVPGTSMPESASQSESCSTSSAPWMNMNSPMMPV…
LOC_Os01g17000.1	OsaDof03	MAALRQGDDPAIKLFGRTIPLLLDPPAAAAAAADEVMPNLGNGVKTNNDLPLVSDKLLIVKGIPFCPNNSKKNDLQGISRPDGRIEIDSMTEDVKTEPDGSVPEKILKKPDKILPCPRCNSMETKFCYFNNYNVHQPRHFCRNCQRYWTAGGAMRNVPVGAGRRRNKHVSKYCQAMMTCNNTVAPGDVSDVVHHQVITHGSSLLPATLKENETPTEFISEVPPCKSSASILDIGEPNDTDLVPLASGDNKEEKSCASSVVVSSCSENLMPDNAIMKEPNNRSGCCNGVALPFPTGPALVLPWSLGWNSVALMPATQCSMQPVLGLKDGIPCPPSWPPQLMVPAPGICTPVVPIPLVPPLWSCFPGWPNGMWNAQCPGGNTTVLPSTAPNKISCSGSSSL…
LOC_Os01g48290.1	OsaDof04	MANLPSTAAAAAADASGFKLFGKVIQPDGQRGVEESAAAQAPPHPHPPAPPVMEAAAAAAGTSQTLQAAGGGGGGGGGGGGEPLPCPRCGSRETKFCYFNNYNVRQPRHLCRSCRRYWTAGGALRRVASASPGRRRPRPSAARSAAAAAASASAASPPAAVPAASEGAESVDSRS*
LOC_Os01g55340.1	OsaDof05	MLSHVEMAPAAGGFKLFGKVIMQCGVSEGTQDKAQGFVVAREKVEPEEEEEEEQRVPAAATSGQRASIKREAADRDEEQRQGGGDAAGQPTQRRLQDSAEARAAAAAPLPCPRCRSRDTKFCYFNNYNVNQPRHFCKACHRYWTAGGALRNVPVGAGRRKNRPLGPLAVAHHNHHHRAAAGFVLGFPNPSSPTSPSPVYTDRWPVTPDRPF*
LOC_Os01g64590.1	OsaDof06	MLPYAPRPPSLLVDRRYKQGAEAAPNCPRCDSPNTKFCYYNNYSLSQPRYFCKGCRRYWTKGGSLRNVPVGGGCRKNRRGKSSSSARSAADAVSSGRDAAFGHRFPGPVRPDMVLEGMVGNPANPGQAMPDVAAAADGSTIDLAMLYAKFLNHPPTDAGLGAVTPESGGHVDEAFDTFSASSDLSPGILAAASAQFDPNQDGFGEWSSPASGNDPTSTATTATTSMLCTDASVQAALGELNFAMDQSCFDSLGLPTDVAGAGSLSSWCSIVPSLSTWEEPKYDSLDSFPDDAMSLHECMIGAPDHDWSVDCQGLEALYMP*
LOC_Os02g15350.1	OsaDof07	MASGGALSPVEEKPTVVKTTKAEQHEEEAAVAVKSAAEMMKKSSPCCPRCNSIKTKFCYYNNYSMAQPRYFCRECRRYWTQGGSLRNVPVGGGCRKSKRSSASSASASAASPPAPAVGAAPPVVPALSSAISKLLQSEPMAAPCADFPNVLPTFVSTGFELPAAAGDRLSLGSFGAFGNLSAAVAAPGGGGGSSTTTSFMDMLRGVGGLFDGVGNSHQMGGNGGGGGSYYAPLITGAGNGMLMPPPPLPPFSGSLMQHGMQGLFANHAMGGGGGGVMNAGEDGSVMAGLGGGQWPPALGGADEQQGGGDGGEAVMTKDTGGGASSSASRPDYFYGWNSAAGGVVAGGGIGGNAAAATGATPWQGLIDSSSAMM*
LOC_Os02g45200.1	OsaDof08	MDAAHWHQGLGLVKPMEEMLMGANPNPNGSSNQPPPPPSSAASAQRPIAPPAAGAAAGAGAAGAGAGTERRARPQKEKALNCPRCNSTNTKFCYYNNYSLQQPRYFCKTCRRYWTEGGSLRNVPVGGGSRKNKRSSSSVVPSAAASASTSAAVSGSVPVGLAAKNPKLMHEGAQDLNLAFPHHHGRALQPPEFTAFPSLESSSVCNPGGNLAAANGAGGRGSVGAFSAMELLRSTGCYVPLPQMAPLGMPAEYAAAGFHLGEFRMPPPPQQQQQQQAQTVLGFSLDTHGAGAGGGSGVFGACSAGLQESAAGRLLFPFEDLKPVVSAAAGDANSGGDHQYDHGKNQGGGGGVIGGHEAPGFWNSSMIGNGSSNGGGGGGSW*
LOC_Os02g45200.2	OsaDof09	MWGLGLVKPMEEMLMGANPNPNGSSNQPPPPPSSAASAQRPIAPPAAGAAAGAGAAGAGAGTERRARPQKEKALNCPRCNSTNTKFCYYNNYSLQQPRYFCKTCRRYWTEGGSLRNVPVGGGSRKNKRSSSSVVPSAAASASTSAAVSGSVPVGLAAKNPKLMHEGAQDLNLAFPHHHGRALQPPEFTAFPSLESSSVCNPGGNLAAANGAGGRGSVGAFSAMELLRSTGCYVPLPQMAPLGMPAEYAAAGFHLGEFRMPPPPQQQQQQQAQTVLGFSLDTHGAGAGGGSGVFGACSAGLQESAAGRLLFPFEDLKPVVSAAAGDANSGGDHQYDHGKNQGGGGGVIGGHEAPGFWNSSMIGNGSSNGGGGGGSW*
LOC_Os02g45200.3	OsaDof10	MEEMLMGANPNPNGSSNQPPPPPSSAASAQRPIAPPAAGAAAGAGAAGAGAGTERRARPQKEKALNCPRCNSTNTKFCYYNNYSLQQPRYFCKTCRRYWTEGGSLRNVPVGGGSRKNKRSSSSVVPSAAASASTSAAVSGSVPVGLAAKNPKLMHEGAQDLNLAFPHHHGRALQPPEFTAFPSLESSSVCNPGGNLAAANGAGGRGSVGAFSAMELLRSTGCYVPLPQMAPLGMPAEYAAAGFHLGEFRMPPPPQQQQQQQAQTVLGFSLDTHGAGAGGGSGVFGACSAGLQESAAGRLLFPFEDLKPVVSAAAGDANSGGDHQYDHGKNQGGGGGVIGGHEAPGFWNSSMIGNGSSNGGGGGGSW*
LOC_Os02g45200.4	OsaDof11	MEEMLMGANPNPNGSSNQPPPPPSSAASAQRPIAPPAAGAAAGAGAAGAGAGTERRARPQKEKALNCPRCNSTNTKFCYYNNYSLQQPRYFCKTCRRYWTEGGSLRNVPVGGGSRKNKRSSSSVVPSAAASASTSAAVSGSVPVGLAAKNPKLMHEGAQDLNLAFPHHHGRALQPPEFTAFPSLESSSVCNPGGNLAAANGAGGRGSVGAFSAMELLRSTGCYVPLPQMAPLGMPAEYAAAGFHLGEFRMPPPPQQQQQQQAQTVLGFSLDTHGAGAGGGSGVFGACSAGLQESAAGRLLFPFEDLKPVVSAAAGDANSGGDHQYDHGKNQGGGGGVIGGHEAPGFWNSSMIGNGSSNGGGGGGSW*
LOC_Os02g47810.1	OsaDof12	MMAGAPPMHICMDSDWLKGIVPEEHGMGSSSPSAELIACPRAPMQAAAAAADRRLRPQHDQPLKCPRCESTHTKFCYYNNYSLSQPRYFCKTCRRYWTKGGSLRNVPVGGGCRKNKRAPPKKAAAHAQPAVAVAAALQGRHMETGLHLSFSGMQHHLAPPPPAAATAADPLCSLGLFDWKQYDPVFAGSGGGGSPVAALESAGGSEAQFMGAGMMGIGGGGVAEYHALSALRFAAGLGDHLALPFGAVRAEHDAVEVKPVAAERLLSLEWCGEASRTAAPESSISSLGGLGLWSGMIGGGHHHHGSSAAI*
LOC_Os02g49440.1	OsaDof13	MQEFQSIPGLAGRLFGGAAAADIRRAQAQQGPASRCGGIPSPEAVKCPRCESTNTKFCYYNNYNLSQPRHFCKSCRRYWTKGGVLRNVPVGGGCRKTKRSGSSSAASSAPSTPTAATDNAKNQRRASASSPRSSSGGSGNTSPTAAAATTPTTPATPSSNTIAVINHATTTTTTTNPFPTDVPPPAPIFADQAAALASLFAPPPPPPLPVFSFAAQAKTEDGIASVLLAGQTTAPTAATVADMTPFTSLDAGIFELGDVPPAAYWNAGSCWTDVPDPNVYLP*
LOC_Os03g07360.1	OsaDof14	MGECKVGGGGGGGDCLIKLFGKTIPVPEPGACAAGDVDKDLQHSGSSTTEPKTQENTVQDSTSPPPQPEVVDTEDSSADKNSSENQQQQGDTANQKEKLKKPDKILPCPRCSSMDTKFCYYNNYNINQPRHFCKNCQRYWTAGGAMRNVPVGAGRRKSKSVSAASHFLQRVRAALPGDPPLYAPVKTNGTVLSFGSDLSTLDLTEQMKHLKDKFIPTTGIKNTDEMPVGLCAEGLSKTEESNQTNLKEKVSADRSPNVAQHPCMNGGAMWPFGVAPPPAYYTSSIAIPFYPAAAAAVAAYWGCMVPGAWNAPWPPQSQSQSVSSSSAASPVSTMTNCFRLGKHPRDGDEELDSKGNGKVWVPKTVRIDDVDEVARSSIWSLIGIKGDKVGADHGRGCKL…
LOC_Os03g16850.1	OsaDof15	MVFPSVPAYLDPPNWNNQQGQPPRPANVGGGDAQHLPVGPTAAAAAPGEIGGLPTSSSSASAAAAAAQQARPNSMAERARLARAPQPEPALKCPRCDSTNTKFCYYNNYSLSQPRHFCKTCRRYWTRGGSLRNVPVGGGCRRNKRSGKSSSAAAAGASSSSSKPSSSAARQLPGGGASPMPSAAASTQPGGAAAGAIIPPSGLSSMSHHLPFLGAMHPPGPNLGLTFSAGFQPLGGMHHHVDTADQFPVASGGGATIGASLEQWRVQQQQQQQPQQHQFPFLGGALELPPPPPMYQLGLEATRAAGTGATAAAAFTLGQTSATATTSRQEGSMKLEDSKGLEMSLQRQYMAALRQGDGVWGNNNGGNGGSDGGGNGGGGSWTMNFPGFHSSSGGGGDDG…
LOC_Os03g38870.1	OsaDof16	MAPAAGDDAVVPRKGAGGGGTTTPPPPPPAQQQQQQPLPPPPPQEQGLRCPRCDSPNTKFCYYNNYSLSQPRHFCKTCRRYWTKGGALRNVPVGGGCRKNKRSRSAAAASRLSLNLPTVEGIGGAAADPAAAAAARLGFLGGGTTMMMSSSTSPLGGAAAAVADFQQGGAVGMLPLPRLQSPAGGGVGHHQYVPFGEWPSGDIAGGNAVNGGGGHGAVSSTIASSIESLSFINQDLHWKLQQQRLATMFLGPPGSASAAAAAAQANDGGGNGAQATASGHAAGGGGGAFMHMAGSVPSMEAAMPSATSWFMDSCSYGLPSPPPPATAAVAATTSSNLNSGGRSSGGDDNATSNCGSAIPAWGDISTFAMLP*
LOC_Os03g42200.1	OsaDof17	MPGQVMEAALQQLPASMASGSLLLPPACLQHPLPAAAAASGGVGGSSREQCPRCASHDTKFCYYNNYNTSQPRHFCRACRRYWTLGGSLRNVPIGGSTRKRPRPPVRRPPVHFTAAAAAAAAAAPPHHHHHHHGGPLTPPPATSSSSQQAGLLGSLFALGAAPLLEGRVGVGFDLGLGLPGPGHHHAVAGGGGPAAAVATSSSSSAAAPLLWPTGLLDSSSNNAETWRMAAGGMWPEFTAAAAQNIRLVIDIGDTTIQVPLNGPTVVQNIGRQAAAAVAGDSSAGGVSEKTGGAGGGGGEEWMQEQDGLLCMRGRRCGRRGGCLPRPRDWFAALLAADPAAAAVTRDQAGKAMLYLIVNTCTFATSLAVLPDAVRRRRRLRVEEGHRVADHQHDDGRRA…
LOC_Os03g55610.1	OsaDof18	MIQELLGGTTMDQLKGASALNHASLPVVLQPIVSNPSPTSSSSTSSRSSAQATQQRSSSATSSPHGQGQGGGAAEQAPLRCPRCNSSNTKFCYYNNYNLTQPRHFCKTCRRYWTKGGALRNVPIGGGCRKPRPMPAPVAKPPMSCKAAPPLGLGGGPVSWASGQQAATAHLMALLNSARGVQGHGGSNVHRLLGLDTMGHLQILPGAPNGAGAGTAASLWPQSAPRPVTPPPPHMDSQLGMGTLGHHDVLSSLGLKLPSSASSSPAASYYSDQLHAVVSNAGRPQAPYDVATASLPCTTAVTSLPSALSSVSAAAPTSNTVGMDLPPVSLAAPEMQYWNGPAAMSVPWPDLPTPNGAFP*
LOC_Os03g60630.1	OsaDof19	MPPHHGGLMAPRPDMVAAAVAASGGGGGGGGPTGGTAVRPGSMTERARLAKIPQPEPGLKCPRCESTNTKFCYFNNYSLSQPRHFCKTCRRYWTRGGALRNVPVGGGCRRNKRTKSSKSSSSTSAAGSASATGGTSSSTSSTATGGSSSAAAAAAMMPPQAQLPFLASLHHPLGGGDHYSSGASRLGFPGLSSLDPVDYQLGGGAAAAAAIGLEQWRLPQIQQFPFLSRNDAMPPPMSGIYPFDAEAAADAAGFAGQLLAGTKVPGSSGLITQLASVKMEDSNAQSAAMNSSPREFLGLPGNLQFWGGGNGAGPGGNGDGATGGSGAGVAPGGGGSGGGWADLSGFNSSSSGNIL*
LOC_Os04g47990.1	OsaDof20	MDAAHWHQGLGLVKPMEEMLMAANAAAGANPNPAATAPSSVTGGALRGGGGGGAPPVAGGAGAGSTERRARPQKEKALNCPRCNSTNTKFCYYNNYSLQQPRYFCKTCRRYWTEGGSLRNVPVGGGSRKNKRSSSSAASASPASASTANSVVTSASMSMSMASTGGGASKNPKLVHEGAQDLNLAFPHHGGLQAPGEFPAFPSLESSSVCNPGGPMGTNGRGGGALSAMELLRSTGCYMPLQVPMQMPAEYATPGFALGEFRAPPPPPQSSQSLLGFSLDAHGSVGGPSAAGFGSSAGLQGVPESTGRLLFPFEDLKPTVSSGTGGGGASGGGAGVDGGHQFDHGKEQQAGGGGGGPGGHDTPGFWNGMIGGGSGTSW*
LOC_Os04g47990.2	OsaDof21	MEEMLMAANAAAGANPNPAATAPSSVTGGALRGGGGGGAPPVAGGAGAGSTERRARPQKEKALNCPRCNSTNTKFCYYNNYSLQQPRYFCKTCRRYWTEGGSLRNVPVGGGSRKNKRSSSSAASASPASASTANSVVTSASMSMSMASTGGGASKNPKLVHEGAQDLNLAFPHHGGLQAPGEFPAFPSLESSSVCNPGGPMGTNGRGGGALSAMELLRSTGCYMPLQVPMQMPAEYATPGFALGEFRAPPPPPQSSQSLLGFSLDAHGSVGGPSAAGFGSSAGLQGVPESTGRLLFPFEDLKPTVSSGTGGGGASGGGAGVDGGHQFDHGKEQQAGGGGGGPGGHDTPGFWNGMIGGGSGTSW*
LOC_Os04g58190.1	OsaDof22	MAPAVASSPSLVLSAAAATASNKRPADSDASPPHQGDRTGQQEKKQQQLECPRCRSTNTKFCYYNNYSTSQPRHFCRACRRYWTHGGTLRDVPVGGASRRGGGGKRRRVSADADPSSASPPPPTTSTTDAYADLPAGFPFLSDGAFLPQFGLAGVAPAAFSWASAVPDLYNCGIAPWDDGTAVTGAAWDNFADIAGLDLSWPPPGN*
LOC_Os04g58190.2	OsaDof23	MAPAVASSPSLVLSAAAATASNKRPADSDASPPHQGDRTGQQEKKQQQLECPRCRSTNTKFCYYNNYSTSQPRHFCRACRRYWTHGGTLRDVPVGGASRRGGGGKRRRVSADADPSSASPPPPTTSTTDAYADLPAGFPFLSDGAFLPQFGLAGVAPAAFSWASAVPDLYNCGIAPWDDGTAVTGAAWDNFADIAGLDLSWPPPGN*
LOC_Os04g58190.3	OsaDof24	MAPAVASSPSLVLSAAAATASNKRPADSDASPPHQGDRTGQQEKKQQQLECPRCRSTNTKFCYYNNYSTSQPRHFCRACRRYWTHGGTLRDVPVGGASRRGGGGKRRRVSADADPSSASPPPPTTSTTDAYADLPAGFPFLSDGAFLPQFGLAGVAPAAFSWASAVPDLYNCGIAPWDDGTAVTGAAWDNFADIAGLDLSWPPPGN*
LOC_Os05g02150.1	OsaDof25	MIFPPAFLDSSSWNDNNNNNHNQQQQQQHAHGHHQHHQVAAGCGGGGGGGDGNSHELLQQQSMIPGTLADGGGGGGAVGPAKPMSMSERARLARIPLPEPGLKCPRCDSTNTKFCYFNNYSLSQPRHFCRACRRYWTRGGALRNVPVGGGYRRHAKRAKPKPASAAGSASAATTTAGSTPAGSTTTTTTSSTCATPNAPALPAMLGGNLSILPPLLRLADFDAMSLGSTFSGMAAAAGKPPPVDAAGCYSVGAATGLEQWRLQQMQSFPFFHAMDHQAAMAAPPPAMAMPGMFQLGLDGDGHGSGGGEDGGELHHAMPSSKREGYPRGMYGDHHLAGGYTSYSSATTGNHLL*
LOC_Os05g36900.1	OsaDof26	MLSSHCESMLAYAAAAGRRAVVVDHHQRRYRPNVEVAPNCPRCESPNTKFCYYNNYSLSQPRYFCKGCRRYWTKGGSLRNVPVGGGCRKNRRGKAVRAMVGETMTARGGGGGGAAAFSHRFHGPVRPDMILEGMAGSTAASAGLGEQPGVAAPDEKPAAADGSTIDLALLYAKFLNHHQPTMAEQGGGAAVPESVDTSSGSSSDRTTSPAAAQPAAAAAYGPGQDGLVGEPISTEEHGAAAMARCAQALGELNFSVDQISCYTSLGLPTTDGGDLILPSTLDQHAKYEPFDSLPEDALSLHDIISGDDDVWCNALGCQGLEAALCRP*
LOC_Os06g17410.1	OsaDof27	MQEFHPVPGLAGRLFGGAAAAAAVAAVEEVRCPRCDSSNTKFCYYNNYNLSQPRHFCKACRRYWTKGGLLRNVPVGGGCRKPKRPAPPPSSSFTGGGGGGGGCGHRDSKSARSAGGGGDGSGSTASATATPAAAPASSNTLSAAVSQPSSVDALSPPPAPMFADQATAFASLFAPPPPPPSQALPAFASFTAQPKAEEDVADAPALAATEQHRSSSAASFAAHSISPPFAAARSSDGPAAAAAAAAADWAPPTAVLDAGMFDLAGAIGGDTSYWNAASWTDHDGTIYLP*
LOC_Os07g13260.1	OsaDof28	MTSASLLLAPRSPDMAAAGILPVSGGGGASSARPVSMAERARMAKIPQPEPGLKCPRCDSTNTKFCYFNNYSLTQPRHFCKACRRYWTRGGALRNVPVGGGFRRNKRGTKPSNSKKPAAAVAGGVMAPPHAQLQLPFGFDGGGGGGHGSIIGGGGGGGASRLGFPELSSLHAAAAVDYQLGGGGGGDGLGLERQRLPHFPFLARSNAAVHPPPLMSTAAGVSYPFGDVAAGGLGGDMPANAASVAGSAGLITQMASVKMDDIDNHPPPSAATTTASSPIEFLGLRGSLQFWGGGGGHRGGGDGAGGSAAPGGGGGGWSDLPAFDLSTSGNIL*
LOC_Os07g32510.1	OsaDof29	MAGAGGAATAAAGGGGGGGVAAGRSGGGGGGGAAAAAGAGAPDPRAEALRCPRCDSANTKFCYYNNYSLSQPRHFCKACKRYWTRGGTLRNVPVGGGCRKNKRSRSGGAAPGGGVGRGGPGGGAAAAVSSAGGGAAGTSPASSLALPQPGSLPSLSSALGLTGGTSLASLLLGSGGSGGDHLGLFQAMQSVVSDAAAFEMHQQHQSQVDHLLGLGYGAAGAQIQAAKPWLHDGGATGGLLDGFYAPLLSGSIVPGLEELQVKAEATTGDHQQKSSAAAAGEQSWDLPTPSSSNVEASIIASDALMAAAAASMNPAVSAAAASTAPSAQSLLYWGNGGIGAAAAAWPDLANCGSSIATLF*
LOC_Os07g48570.1	OsaDof30	MDDLAAASPPHPPPPPPESHVPPPPQTPEKDSCEDTGDMRISEEKPCTDQELDADQMNSSSFNSSSECENQTPSNDEMTGSESKSEAAQTEGGGSSEEKVLKKPDKILPCPRCNSMDTKFCYYNNYNINQPRHFCKSCQRYWTAGGSMRNLPVGAGRRKSKSSTANYRSILITGSNLAAPAGDAPLYQLSIKGDQTATAVKFAPDSPLCNSMASVLKIGEQSKNAKPTSTAQPRNGETQTCPASGTTSDSPRNEPVNGAVSGHQNGIVGHSGVPPMHPIPCFPGPPFVYPWSPAWNGIPAMAPPVCTAPAEPANSSDNGSTASVQWSMPPVMPVPGYFPVIPSSVWPFISPWPNGAWSSPWIQPNCSVSASSPTSTSTCSDNGSPVLGKHSRDSKPQGD…
LOC_Os08g38220.1	OsaDof31	MQEQQPETGRRPAQQFATVDLRRPKGYAAAPATPQPGSAATAAAAAGPAATAAAAAAGEGDPCPRCESRDTKFCYYNNYNTSQPRHFCKCCRRYWTKGGTLRNVPVGGGTRKKSSSSSSSSSSSSAAAAAPAAKRQKTSKKRRVTTPEPLAATTPVLTEAAADSAAKTTTEATSEKKTTTSTTTTTPPAPDTTSEITTELVVPAVEEDSFTDLLQPDSAAVTLGLDFSDYPSITKSLADPDLHFEWPPPAFDMASYWPAGAGFADPDPTAVFLNLP*
LOC_Os09g29960.1	OsaDof32	MQEAGRRPAPQFAGVDLRRPKGYPAAAQLTPAAEEAAAGVGDPCPRCESRDTKFCYYNNYNTSQPRHFCKSCRRYWTKGGSLRNVPVGGGSRKSSTSSSSAAAAAASSSSSPSSPAKSPKRSKNSKRRRVSPPPPQPVPAPPPPTTADAADVAAPTAPEATTKKAPEDLTAAAATQPAVALGLGVADGGGGGKEHLDTSPFEWPSGCDLGPYWPTGVFADTDPSLFLNLP*
LOC_Os10g26620.1	OsaDof33	MGECRGGGGGGDGLIKLFGKTIPVQPDAKDVQQHSGSSSSSTESDVQETAAVAVADPSPRSEVVDGESPPQPGGEAASHQQQQKEMKLKKPDKILPCPRCSSMDTKFCYFNNYNVNQPRHFCKHCQRYWTAGGAMRNVPVGAGRRKNKNATAAAHFLHRVRACAAAAAMPAAPHDATNATVLSFGGGGGGHDAPPVTLDLADKMTRLGKEGLVAHARNADAAAACSEVSSNRDDEQIGNTVAKPANGLQQHPPPPHHHHHSAMNGGGIWPYYTSGIAIPIYPAAPAYWGCMIPPPGAWSLPWPATVQSQAISSSSPPTSATPSVSSFTLGKHPREGGDHEARDHHGNGKVWVPKTIRIDNADEVARSSIRSLFAFRGGDKADDNNDDDGTGVHKLATTV…
LOC_Os10g35300.1	OsaDof34	MSSPFLGSSSSSASSPLSYLTPPRPPPPPPPLLMGQGYAAAANGGIGGGGVEAVNAAAAPRQGGRHAGHPPLPRPPPRQCPRCGSANTKFCYYNNYSRTQPRYLCKACRRHWTEGGTLRDVPVGGGRKNSKRAAGGGKAGATASTAASAHVVAPAAAPPTSSSFPDLLRQMLMAPATAGGGGGYSIDLTAWQQMAAFAAPPQAATGDVGGAVGAASTAAPDANCGGGGVQYWNGWLQDDMPGLDGSC*
LOC_Os10g35300.2	OsaDof35	MSSPFLGSSSSSASSPLSYLTPPRPPPPPPPLLMVRHGLARWLTDLDDELMVFDDDLGVQGQGYAAAANGGIGGGGVEAVNAAAAPRQGGRHAGHPPLPRPPPRQCPRCGSANTKFCYYNNYSRTQPRYLCKACRRHWTEGGTLRDVPVGGGRKNSKRAAGGGKAGATASTAASAHVVAPAAAPPTSSSFPDLLRQMLMAPATAGGGGGYSIDLTAWQQMAAFAAPPQAATGDVGGAVGAASTAAPDANCGGGGVQYWNGWLQDDMPGLDGSC*
LOC_Os12g38200.1	OsaDof36	MVFSSLPIFLDPPNWTQMQQQPLQCLIGGGGSDHHHLMPPPSGLAPLPSAAGAADTAASAPAAAAQQQQPRPAVVSMSERARLARVPLPEPGTLRCPRCDSTNTKFCYFNNYSLSQPRHFCKACRRYWTRGGALRNVPVGGGCRRNTKRSTKKSSSSSSRQGGGAGNAAAAATSSSSTTSTSTTATTSSAAAAAAAAAADVIASMQAGGALLPHHLIGGLPSSAAAAAALEASLEGYHHHHHAHGHQLPFLQPPPFLQQGLHGYHFADGDVAAGAALADGGFPRGVASGLLAQLASVKMEEHGTNNGGGVGGGFVGAHEQYWHGGNGGGGWPAEFLSGFSSSSSGNVL*
LOC_Os12g39990.1	OsaDof37	MEAPLHQSPVPLLPPPPPPPRVVGVQQQQQQEAVVPPPPAMAAAAGGGGREQCPRCASRDTKFCYYNNYNTAQPRHFCRACRRYWTLGGSLRNVPIGGSTRKRPRPSRPARAAVAAAIAAAAAASASGSQIAAQQQQAPPVVMSQHEAAAAAAAASGGGGGDGLLVSLLGAAPVLEGRLGGGIGVDLLGGEQLGFGAMAMPPAPLLWPARVLEGGDAWKSAAAAAGVSYSPFPALWQELAAAAPVELAGGGGLLRHGGGGAPQLM*
Solanum lycopersicum
Gene Locus ID	Gene Name	Protein Seq
Solyc00g024680.1.1	SlyDof01	MVFSSIQAYLDSSNWQQAPPSNYNHDGTGASANGGHVLRPQLQPQQQPHPNGSGGGGGGGGGSIRAGSMVDRARQANVALPEAALKCPRCESTNTKFCYFNNYSLTQPRHFCKTCRRYWTRGGALRNVPVGGGCRRXX
Solyc01g096120.2.1	SlyDof02	MESTQWSTHEEIGVVKSSMGAEIMNKKVRPVKDGAINCPRCNSINTKFCYYNNYSLTQPRYFCKTCRRYWTEGGTLRNVPVGGGSRKNKRLSSSSSSSQKLPDLNPNPTSHHQNPNNIVIGSNQDLTLGFRTVPQDHHTSFHGVIPQFLEFPKMDGSNNHLGSRTGIASRGFTSFISSASTPDLNALYNSGFPFQEIKPSAGNADHAASLSNSNYSSGGPGGLENGSGARIMFPLGGLKQLSSTNQVDHLTKGQENNNSTAGLYWSGMISGTGGSW*
Solyc02g065290.1.1	SlyDof03	MTLESSEKLVTKQQTGGVQAPPTQEPDHHLPCPRCDSINTKFCYYNNYNLSQPRHFCKSCRRYWTQGGTLRDIPIGGGSRKNAKRSRIYTNTPFSSTIASVSSHAVPGNSPFMLPLPAANQLLFGTDVKPINNFTSLLSSHGPGVLALGGIEDMGFGIGRGNVWPFTGAPDSYSRNYNNGGGAGMWQFSGGEGGFVGSGDYFN*
Solyc02g067230.2.1	SlyDof04	MTDPAIKLFGRTIQLPDIPDSSGAQGDDSLPGDNNGEEDEEADKDDFGGNLDDDEEEMEILTGKELQDQNSEPTKTDSIKELPVDNDCSTRPSKSEEEQGEASNSQEKILKKPDKIIPCPRCNSMETKFCYFNNYNVNQPRHFCKSCQRYWTAGGTMRNVPVGAGRRKNKNSIPHYRQISVSETLSNAQTDYPNGIQQPILAFGSPTPLCESMASVLNIADKTMHNCSQNGFHKPQEPGVPVSYVVGDNGDDHSRRSSVTSANSEDEVNKTVPDLLKKNCHNFPPYMTYYPGAPWPYPCSPVPWNSAIPPPGYCPPGFPMPFYPAASYWGYTVAGSWNVPWMSPATVSLIQTPTTSGPISPALGKHSRDENIQKPLSSMEEPSNESNPEKCLWVPKTLR…
Solyc02g076850.1.1	SlyDof05	MAEVQESPISQGIKLFGATIEIQEKQAKATHQPTNKVVVDDDDDNDQEKRPDKIIPCPRCKSMETKFCYFNNYNVNQPRHFCKGCQRYWTAGGALRNVPVGAGRRKAKPPCGPGPHGDLADGCNLFDVANQLDFDGSVVAHEDQWHLFPAAKRRRSTSDSQSY*
Solyc02g077950.1.1	SlyDof06	MDSNGTNAATSNNMEKPIQDPSQQQQQQPPPHLKCPRCDSSNTKFCYYNNYSLSQPRHFCKACKRYWTRGGTLRNVPVGGGCRKNKRIKRPSVNSSSSTTTTSHDIITTSTPNIVNPSHHHQLHHGVVHNNIDHLSTTNSQNHLNPLFYGLTHERSDLNIPFARLFNSRVSSHAGGVDPEGQVYSLTDNIPGLMDRRMGLGFSNSSGGVVNMGHENNNNNNNSSSSNYGHGGFNPIKQIQDVHVMSTSNCTTSTTSLLSSYPNMFGSSSSTSTMASLIASSLQQQKFMSNINGNSFHSLLTPNNYEELQMSRGENNNTNINNVHEGGGNGITMLKEEKMDLSNHQIHEQIINSSDPSLSWNGAWLDPSNMGSNSVPSLI*
Solyc02g077960.1.1	SlyDof07	MEDQLGGRSSGENDRNQQQRRMKMPENNSASPAQPPPQKCPRCDSNNTKFCYYNNYSLTQPRYFCKTCRRYWTQGGTLRNVPVGGGCRKGKRTMKGGGSSSSAGESSSSRSHHQVLYPPQIPNLSAAAAAFFSGNNSRSQPPPLPSMSSLYTGAAGGGGFLSSLAAMQSMSQLSQGINNQSQLGVISGTNNNNNQFGNFNIPTPPPKVQIDQQMESTGFYQKPNLESSFFPSDQTLQFQPARPLGSWTQRFINNNNNNIWPNNSASNTSSGAASSSAANASLGPNDHQWPDLPGFGPSP*
Solyc02g078620.1.1	SlyDof08	MGLSTKLVSIDDDGLDNWTTTTHNTRPEPPSIRRQLPSKSESLKCPRCDSINTKFCYYNNYNKSQPRHYCKGCKRHWTEGGTLRNVPVGGGRKNKRVRPTDPVDHINGRKHVRLEVNDQRCPLITTTSMTNSIITSSILPSVTLIRGNSTITSAIDEDIKNLTSSSLPYDIFSNISQDHGNTHFSLIPNSSTNTQLSSNVYYNYEHMGKFDSTILEESTITTIMPITSNNDLHSYEPWKVPETSNNDLIIDENMSNNYWNWNEFETLSNAADLNISWDDLEIKP*
Solyc02g088070.2.1	SlyDof09	MSEAIAIKDPAIKLFGWTIQLPDFPAPAPEDSSFLAGEVEQELKGLYDDCIDDNEHLTTEDSQDQNPIQQRCDIINYYESSTAKTSKSKEEHGETSNSHERNLKKPEKTLPCPRCNSMETKFCYFNNYNASQPRHFCKNCQRYWTAGGTMRNVPVGAGRRKHKNSVLHYSHVSVSEALSNVRTNFPTETQHPPLTLNGTILSFDTDKPVSESMVSVLNVADKGMQNCSGNGFQKYKELRIQAGDNGDDHSDGSSVTAISSKDSDNGLPNTPRKNYNSFPTHLPCFTGAPWPYIWSSVHCRNAVPPPGYSLPGIPMSFIPATTYWGCTIPGSWNVPWMSPPTASHNQMPLTPDPNSPTSRKHSRDENVLKSTGTEEEQRKESDPGKRLWFPKTLRIDDPG…
Solyc02g090220.2.1	SlyDof10	MPSDVRATKQQQGGAPAPEPEHLPCPRCDSTNTKFCYYNNYNFSQPRHFCKSCRRYWTHGGTLRDIPIGGGSRKNAKRSRTITTNSMNSSCLSSTLSPRDYHHAPHPSHVSPFLVPLTADHGGSLPFDVKPSVNMCGSFTSLLSSAQGPGGLLALGGFGLGVEDMGFGLGRPIWPFPGVSHNTSVDNNSNGAGASMYGSTWQLASGGEGGFVGAGGEIFNFPDLAISTHGNVFNCTFLASGVLALEFRTAVPSIDHQL*
Solyc02g090310.1.1	SlyDof11	MIQELFAGNTTLIGDDNISNITPSSSPISCTTSNSNIAPASANANSENLRCPRCDSPNTKFCYYNNYNLTQPRHFCKTCRRYWTKGGALRNVPIGGGCRKNKSIATSKSTAAKFKNSLPFEFIGKSGIFGGFEQEIIPSNYDNNNPFLFSSPHQNHNPILSLLKGNLHKSIGVNQFPSNNGIWKNNYEENVGEVQNSRGFQELYQRLKASTNRCYTDNMHGPSSSSMILDSAPVTGGELGCWNPTLSTWLDLPTANGAYL*
Solyc03g082840.2.1	SlyDof12	MDTSPQWPQGIGIVKGVDEAKLDQRKPRPQKEQAVNCPRCNSTNTKFCYYNNYSLTQPRYFCKTCRRYWTEGGSLRNVPVGGGSRKNKRSNSISISSSSTTSSLSLSSSSKKLFTDLANPNDLNLTYNPIPSGGTTTTTATNFSNFSDFMALPLLHPSANSASTFMTSSNLYPSSTTGISNLHDLKSSNGINFSLDGFENGYGSLPSHQEAKLFFPMDDLKINVSTVGDEQFEENRGQAADQSNGFWNGMLGGGGTSW*
Solyc03g112930.2.1	SlyDof13	MGITSLQVCMDSSDWLQGTIHEDCAGGMDSSSSPSGGDHINNLMTCSRPIIVDQRRLRPPHDHSIKCPRCDSTHTKFCYYNNYSLTQPRYFCKTCRRYWTKGGTLRNIPVGGGCRKNKKVSSKKSSTNTNESIPLSTTTTTNNNNIPEMPFPHHFMSSTNFGHHGNFMLENQAPIIDFMESKYEALVGSSSSTTTNSRLLNQDLFLGNGDNNNNIGMMMMSGSTSTNGFGHDHDNIVATNYPFGITSIMDSSNNGNSFGMLLPYENHHEEVQNINAVEMKPNPKILSLEWHDDQLGSNKESSFGYYSGNGGLGSWTGLMNGNCYGSSATNPLV*
Solyc03g115940.2.1	SlyDof14	MREVKEPEIKLFGKKIVLPENGMILPVIVTGEDSDVGKSMSASEVVTADESSTGSDRDPCLVDKEGNSSQQDESDDGSEYEKDEADKDRMTRELSEAKLEEKDQNLMMEESENLKSPSENKTKTHTIDDDSPTVKSSKTEDDQNDASNSQQKTLKKPDKILPCPRCNSMDTKFCYYNNYNVNQPRHFCKSCQRYWTAGGTMRNVPVGAGRRKNKNSASHCRHIMISEALEAARIDPPNGFSHPVFKPNGTVLSFGPDLPLCDSMASVLNLAENKTPNGIRNGLYRPENPSGIGGENGDDCSSGSSVTTSNSMAEGVKNCPPEAVMQTINAFPSPVPCLPGVPWPIPYAAVPFPAISPAGYPMPFCPPPYWNCNVPGPWSLPWLTPPSPTANQKGSVSAP…
Solyc03g121400.1.1	SlyDof15	MQDPSIYSQIKPQFPEQEHLKCPRCDSPNTKFCYYNNYNLSQPRHYCKSCRRYWTKGGTLRNIPVGGGSRKSTKRSSSSSSSSKKSSSTSTTSPATPPLTSSSSSTNPKPEPFGIPAIPSFDVMTTSTGPFSSLLASTEPQFGNFLEALNPNNNNGSTLQLGNPVSSSGHQNGNTSYLGVQNGGESNNCWNGGNNGWPDLAIFTPGSNFQ*
Solyc04g070960.1.1	SlyDof16	MLPYHPRPMIMMERTRKSNIEQAPNCPRCASTNTKFCYYNNYSLSQPRYFCKACRRYWTKGGSLRNVPVGGGCRKSRRSRSTRKDDNTLQTSSPALEGAPGAHDIDLADVFAKYLNQGTNNDHDDNIIIQESQDYSSIGASLSNSPSSDSLVNNPTSFENESLLDNFQDYPCGNFLQEEQGAQINQDFLDFNASFLEMQAILGQEEDQFDHYNTSNFEWQPMMQFQDFGSILELDDHQLTKNSTTNLASHDNNNNNNYSSFDLSNYI*
Solyc04g079570.1.1	SlyDof17	MSSEIGDRRPARLPAPVNGTRPSEPENLPCPRCDSTNTKFCYYNNYNLSQPRHFCKSCRRYWTRGGTLRNVPVGGGTRKNSSHKRPRINSGAGTVQEQTNPITMMGSGSGHVSGSGSMSLMGCEVNLNESVHEGGNGTSSFTSLLTAPVGVGVGGFVPLGGFGLGLGGFGLGNLDWPMEQVSGGGNGGDGGENDKWQLSGGEMEGGGGGGGSGGGGIGGDDDCFGWPDLAISAPGTSLK*
Solyc05g007880.2.1	SlyDof18	MSEVRDPSIKLFGKTIGMTQQETNCVYLHDDHTTSSPLSIDDEKINLEGEVTQSKQVDELVDPAADSSIEPETSSGISDDIKMQDADKETLSSKSVEEEDSSEEKALKKPDKLIPCPRCNSMETKFCYYNNYNVNQPRYFCKNCQRYWTAGGTMRNVPVGSGRRKNKSSSISNYPLQAGRVEAAAHGMHLPASRTNGTVLTFGSDKPLCDSMVSALNLAENSHNMHRNEYHGSEQRMPTIGNDQSNGSCSTASSVTDKESSAGTHDLANWSNFQPFPPQVPYFQGAPWPYSGFPVSFYPAAPYWGCTVSNPWNVPWLSSNQSVHNNSPTSPTLGKHSRDESKLDPSQSRRRDTTLQDREGERCVLIPKTLRIHDPNEAAKSSIWSTLGIRNEKIDSTRG…
Solyc05g054510.1.1	SlyDof19	MAFSSIPFYQDPPNWHHEQGNHHQQQQHLGITNENSSELSPTVLPPPGAAPGGGGGPVGSTRSGSITERARLPKITQPDVALKCPRCESTNTKFCYFNNYNLSQPRHFCKTCRRYWTIGGTLRNVPVGGGCRRNNKRSSSKRSRKSPIRSERSRNVPISTSNSTNTITTPSHFPPSSTHLSFFNTPFHNFNNFNSTQNCLNFGEIQPHEGDPTFVDQFRHQQMEKFSFFSPLEQPSNLYPIYSEFRINHHDLENVKVEENKSSTNSTQGMNLQRNNNLGVNQFWTNYNISSTSTSQLL*
Solyc06g005130.2.1	SlyDof20	MDMDSSNAQNYHQEMSSQTLESMLACTKPQQEKKPRPQDEVQKCPRCDSSNTKFCYYNNYSLTQPRYFCKSCRRYWTKGGTLRNVPVGGGCRKKQRSSSKRSSPDNQSLMTTTTYPNNQISPLTQFSYDPNDLSLAFSRLQNQESGQLVCPKLQRTVRTESIFSDSLYLTNFGNSVCHDVFENRDMCTSSSEAFSRAGFLDTLSDGLLDASNGFLHHNLYYYGSNGNNGNNMGHVESASGEMITNFDQEVRSGALKEEIMCSDNKILLGYPWQINGDGNVADFEYSNRQNWNGLGVPSGHGLLNSPLM*
Solyc06g062520.1.1	SlyDof21	MQDPSSIYSQINPQFPDQQVLKCPRCDSINTKFCYYNNYNLSQPRHFCKNCKRYWTKGGILRNIPVGGSSRKNTKRSSSNSCKRSSTMTISSSTSSEQNSKTEHFDTPVVRNSPIVDANGPFGSLLASNGPEIGNFLNVLNPNGPDSGSDAAAAQSGNSNNNHEFLGEDSNCWNGTNGWADLAIYTPGSTFQ*
Solyc06g069760.2.1	SlyDof22	MTCDSEIKLFGKILPVVVSGVGRGLSGSDGVIYDGNRNGSDLDRCLEGSKASSVEKDEGSEYEKQEAEKDNITGELSEAKSEEGDQNQMIEESENPKTPSESESSPKSSTEEDPQAVKSSKTENEPTNVTNSEQNNLKKPDKILPCPRCNSLDTKFCYYNNNNVNQPRHFCRSCQRYWTAGGTMRNLPVGAGRRKNKNLASQYRNISIPEGLLAAGIESPNGLIHHPLFKPNGTILSFGPDLPLCEPMASALNQAEKRVSTGIQNGSHKSEVKNSSCKGGDSGDECCRGINIPTPNMMVEEGKGEPHKAVMHSINGIPSPVPCLHGVPWPFPWNAAVPVSAICPIPFPMPFFPTPYWNCSVPPWSNPWLSPPLRAANEKTSGSDPTSSLGKHSREGDLL…
Solyc06g071480.2.1	SlyDof23	MGITSLQVCMDSSNWLQDTIPEENEFDSSSSPSGGDIFTCSRPLMERKLRPQHDKPINCPRCDSTHTKFCYYNNYSLSQPRYFCKSCRRYWTKGGTLRNIPVGGGCRKNKKVSSKNSKLPNDNITTPHVESSNNYPEMSFSHFGNFMGNNNMNHNFMHHAPIDFMDSSKYQALVGTTSTRNQDFFGNVNVGTTGLINGYGEMDISRIGPHYCSSAFGLPNMDGNIINYEGQNITMDVKPNPKILSLEWHDQGYFNGGLGTWSGLMNNGYGSTATTNSLV*
Solyc06g075370.2.1	SlyDof24	MDPSSAQHQHHQELSSQTLESMLVSTKPQQQDPKKPKPPEQAINCPRCDSSNTKFCYYNNYSLSQPRYFCKSCRRYWTKGGTLRNVPVGGGCRKNKRSSSSRSSSISSQDQHSIVNTPNNPFPYDSSDLSLAFARLQKQGNGQLGFENHGNLSMMCNENPSGIFLDALRGNTGFLENNNPMNGLIHQQNLYYGVGNIINGDIGLHNVENGGLGVNNNDQEVGLMHNYDQEISSGVTTSTTMTTVKQEMCNMAKDQGDHNRVLWGFPWQINGEGINMADFDSTRRMWNGVGGSSWHGLLNSPLM*
Solyc06g076030.2.1	SlyDof25	MVFSSFPVYLDHPNLHQLQQADGHQQGNTGLELPTVQPPPPMQVGASPGSIRPGSMVDRARLAKIPLPEAGLKCPRCDSTNTKFCYFNNYNLSQPRHFCKTCRRYWTRGGALRSVPVGGGCRRNKRSKSSSNNNNNNSSKSTGGSNVNTNKTIASGTSTSASPSSCSTEIMNGRHHFPHEQPTQLTPLMAAFQNLNHHYGGFQPNLVSTHHGNGSALSSHHHEMGFQIGNSTNTNNTNNLPVPSGGGSDHQWRLPSLAANTNLYPFQHGSDQGIHESSAGNNNNINGHHDEQGLNSTKQFLGTMENNSNQYWGGNAWTGGFSGLNSSSSASHLL*
Solyc08g008500.2.1	SlyDof26	MDTSQWPQGIVVKTMEEMKIPKNTNTRKIRPQQQQNDEALKNCPRRYWTDGGSLRNIPIGGVSRKSKKSSSINIMKNNIISPKVQDIINNNNNKGVNQDLNLDFSSDFKIISELIQVPNNNSFMPIMPNISDPNSIYLFSSNLDHGLIGSSSISDGGYECNNIIQDLQVCTSTTTSGGILFPFEDLKQVSNTSEQSRDGESSTNGYWDVILGGN*
Solyc08g082910.1.1	SlyDof27	MDTSQWPQEIVMKPMEDIIGNTSKPTNCVERKLVRPQKDQVVNCPRCNSTNTKFCYYNNYSLSQPRYFCKTCRRYWTEGGSLRNIPVGGGSRKNKKSSSPYNHHVIVNNKKLPDLVVPPPQPDNIEEYPERHFGNRPHDQNPSKIILEGSQDLNLGFSSDFKTITDLIQVPNYDGSNKDNNNISTILPPPSSSSSASSPSQLSVMELINGITNNNNNNNNNSFMTMPNSVYNSSGFSLMPSLNFSLDHGIGNDVHHSSSYGNNNNNLQDTNANGRFLFPFVGLKQVSNNTSDGGANEPSLGDQSTNGYWNGMLGGGSW*
Solyc09g010680.2.1	SlyDof28	MNFSSIPAYLDPANWQQQSGSTIQNHHHHQQQQLTSAPPPPVLPPGPPVVAPLQPHGGGGAGSIRPGSMADRARMANITMPETALKCPRCDSTNTKFCYFNNYSLSQPRHFCKACKRYWTRGGALRSVPVGGGCRRNKRSNNNNKNSTNNNNNNNSSKSPASSTSTDGRQGTNNSGSSTTISSHSNSFSGPTSAASLLGLMSPQIPPLRFMSPLGQFSSDHHHHHHFTPSNHMNLNFSTSSCGNILGGTTEGMMVSNNNLLGTGTGAGVGGHVASLLSSGNLEHWRMQQQFPNFLGGFDPSNSPSSYPFQGGVHEAVQYLGGESTSQISRPKISTSMLNQMASVKMEDNNNNNSNQDQSALSRQLLGIQGNNENWNTSASAWSDLSASFSSSSTSNAL*
Solyc10g009360.2.1	SlyDof29	MATQIAPPNVTCSRTSTTMEKKVRPQKDQVVNCPRCNSTNTKFCYYNNYSLTQPRYFCKTCRRYWTEGGTLRNVPVGGGSRKNRRCSISSSSLSSISSSQKLLDLNPNPSLSSLQNPNYNLNLGSNQDLNLGFPSFNIHNHNNYFRGMPQFLDFPKMDKGNNGINHFSTSTSNTSPVSALDLLQKGIASRGLTASISSSSSPSTPDLNALYTSSEVQENGAKMMLPFGCLNNHNNSESKGQENSSSVGFWNDGMLGGGGTW*
Solyc10g086440.1.1	SlyDof30	MVFSSISAYLDPSNWQQQVGYSIPNPQLPSGLSQPTPPRPLASTPPPPPPPPPPPQPHHVGGGGSIRPGSMADRARLANIPMSEATQKCPRCESTNTKFCYFNNYSLSQPRHFCKTCRRYWTRGGALRSVPVGGGCRRNKRSSTSNSSTSAKSSNNNTKSQGSSQTTNSGSTSNNNSSPSSAASLLGLMNPPIHPLRFMSPLGPLTDQHFTPNEMNYTSISSPSPAPIVMGTNENMNFQLGMGSNLEQWRLHQQLVNQFPYNLYGGLDSSPASGSGSASASGLYPFHQAHYDASGGGVISQIRPKVSNPMLTQLALMKMEDDQDHVASMPRQFLGNENWTSNANWNELSASFSSSSTSNNVL*
Solyc11g010940.1.1	SlyDof31	MMSQDNKGESQSSGGGDDGGGGPMGARPKEQALNCPRCDSPNTKFCYYNNYSLSQPRHFCKTCRRYWTKGGALRNVPIGGGCRKNKKMKTSSSSTRFSGDSKDTISGSSDIGGLKFFHGLSPAMDFQLGGLNFPRLSNNSSTSTVGGNIFNQFSSFGENSTPNIGSTSCFSLDPSGSSSLLGFNNNFPFSSSMLKQGNEGVQEMGSMGVHHGTMASSIESLSSINQDLHWKLQQQRLSMLFGGENQKENIISSSIPLHDDQNQNQNQIQIQKPQPILFQNLEISSSKQQEDHQETFGNNNVDSRKDCSTTIGNHHGNNLSTEWFFDNSFGLNSNSTHSNNNNNNGNGNANDDQNVNNWNSTIQAWSNLNQYSTLP*
Solyc11g066050.1.1	SlyDof32	MAFSSFPIYLDHPNLHHLQQQPDHHQQGNPGLDNPQLLPPPTQVGGGPGSIRPGSMVNRARIAKLPLPEAGLKCPRCDSSNTKFCYFNNYSLSQPRHFCKNCRRYWTRGGALRNVPVGGGCRRNKRNKSSSNNNSAKSGGGGGLMGNSNNASTSGIPSINCSMEMIGHHFSQSSTQFTSLMGAFQNLNNYGGGLIQPPTHQLVGEMGFQIGSNNLLPSLVASNNFEHPTNLYPNFQNEGTTTTTTTTIEASNGVTQQVKMEDNNRQGMNSSTKQFLGTLENNNQYWDVANANANANVNSWIGFSSDLNNNSLSTTNHLL*
Solyc11g072500.1.1	SlyDof33	MCIMDHHQQEMTSQTLESMLVCAKPDQDQKKPRPAAAEQQPQKCPRCDSANTKFCYYNNYSLTQPRYFCKSCRRYWTKGGTLRNVPVGGGCRKNRKLSSAKRSSQDNISPNSSNSSTDLSLAFARLQKQTNAIDQEQDTNNNMSMMYNTNNDNTSTTFLDALRGGFLENHHGLFQHNMYNYANMGQLVENGEMGLSYDQDQMSIGTMMTTTMKQEMCNVARSTEGHDLNDNNKVLWGFPWQQMSGDHHVNNNMNTNDFEYSTNKQSWNGFGGSSNWHGLINSPLM*
Populus trichocarpa
Gene Locus ID	Gene Name	Protein Seq
Potri.001G086400.1	PtrDof01	MSAIFFCPYHVLEIVVKPIEEIVVNTCSKPPALERKVRPQKEQALNCPRCNSTNTKFCYYNNYSLTQPRYFCKTCRRYWTEGGSLRSIPVGGGSRKNKRSSASSSSSSKKLPDLISPPTLSQTSTENHKIHEGQDLNLAFPSTQGIRSFSELIQFPSINENNNKTQISSSTSASTNTSQLSALELLTGISSRGLNSFPMPVHQDPSTLYPSGFPLQDFKPTLSFSLDGLGSGYGDLQGVHETNGRLLFPFEDLKQQVSSTADIEQNKEHGDSTGYWTGMLGGGSW*
Potri.001G086400.2	PtrDof02	MSAIFFCPYHVLEIVVKPIEEIVVNTCSKPPALERKVRPQKEQALNCPRCNSTNTKFCYYNNYSLTQPRYFCKTCRRYWTEGGSLRSIPVGGGSRKNKRSSASSSSSSKKLPDLISPPTLSQTSTENHKIHEGQDLNLAFPSTQALELLTGISSRGLNSFPMPVHQDPSTLYPSGFPLQDFKPTLSFSLDGLGSGYGDLQGVHETNGRLLFPFEDLKQQVSSTADIEQNKEHGDSTGYWTGMLGGGSW*
Potri.001G086400.3	PtrDof03	MDTAQWPQEIVVKPIEEIVVNTCSKPPALERKVRPQKEQALNCPRCNSTNTKFCYYNNYSLTQPRYFCKTCRRYWTEGGSLRSIPVGGGSRKNKRSSASSSSSSKKLPDLISPPTLSQTSTENHKIHEGQDLNLAFPSTQGIRTLELLTGISSRGLNSFPMPVHQDPSTLYPSGFPLQDFKPTLSFSLDGLGSGYGDLQGVHETNGRLLFPFEDLKQQVSSTADIEQNKEHGDSTGYWTGMLGGGSW*
Potri.001G086400.4	PtrDof04	MDTAQWPQEIVVKPIEEIVVNTCSKPPALERKVRPQKEQALNCPRCNSTNTKFCYYNNYSLTQPRYFCKTCRRYWTEGGSLRSIPVGGGSRKNKRSSASSSSSSKKLPDLISPPTLSQTSTENHKIHEGQDLNLAFPSTQALELLTGISSRGLNSFPMPVHQDPSTLYPSGFPLQDFKPTLSFSLDGLGSGYGDLQGVHETNGRLLFPFEDLKQQVSSTADIEQNKEHGDSTGYWTGMLGGGSW*
Potri.001G086400.5	PtrDof05	MDTAQWPQEIVVKPIEEIVVNTCSKPPALERKVRPQKEQALNCPRCNSTNTKFCYYNNYSLTQPRYFCKTCRRYWTEGGSLRSIPVGGGSRKNKRSSASSSSSSKKLPDLISPPTLSQTSTENHKIHEGQDLNLAFPSTQGIRSFSELIQFPSINENNNKTQISSSTSASTNTSQLSALELLTGISSRGLNSFPMPVHQDPSTLYPSGFPLQDFKPTLSFSLDGLGSGYGDLQGVHETNGRLLFPFEDLKQQVSSTADIEQNKEHGDSTGYWTGMLGGGSW*
Potri.001G238400.1	PtrDof06	MVFSSVPFYLDPPNWQQQPLNFSILQQQPSQQPGASNESPQLPPLPPPTHVGGSGTAGTIRPGSMADRARLAKIPQPEVALKCPRCESTNTKFCYFNNYNLSQPRHFCKTCRRYWTRGGALRSVPVGGGCRRNKKRKVQSSSKSPVSSERQVGSTSSSTSALPSQVIGHLPQQQSQLPYMTSLHNLAQFGEGNIGLNFGGIQGQLGSTSGASGQTDMGFQIGSNSGMNSSAILSAGGVHQFPFFEFSPAGLYPLQSEGAETPISVHGDNQLQSMTSSSRVSQLAPVKTEGNQGLNLSKPYLGAPQNNQYYWGGNTWADLSGLNSSSTSHLLR*
Potri.001G238400.2	PtrDof07	MVFSSVPFYLDPPNWQQQPSQQPGASNESPQLPPLPPPTHVGGSGTAGTIRPGSMADRARLAKIPQPEVALKCPRCESTNTKFCYFNNYNLSQPRHFCKTCRRYWTRGGALRSVPVGGGCRRNKKRKVQSSSKSPVSSERQVGSTSSSTSALPSQVIGHLPQQQSQLPYMTSLHNLAQFGEGNIGLNFGGIQGQLGSTSGASGQTDMGFQIGSNSGMNSSAILSAGGVHQFPFFEFSPAGLYPLQSEGAETPISVHGDNQLQSMTSSSRVSQLAPVKTEGNQGLNLSKPYLGAPQNNQYYWGGNTWADLSGLNSSSTSHLLR*
Potri.002G070700.1	PtrDof08	MYSASDQMMFQCPPRPFPMERKWKSNIEVAPNCPRCASPNTKFCYYNNYSLSQPRYFCKGCRRYWTKGGSLRNVPAGGGCRKYRRARSSKISQNERAAVSLDYSRANETLACSSNKDSVAQQDGANGSDIDLAAVFSKFLNQDLSYGPEFIGEELRDEGSELVNISNSSTPISDSYQNDPMMESLKRSDLTQESNLLEGRSQVLVGEKQQFEEDQRFQELIESQDMNAFGLQNLLIDEIVQDALWSDDATLPHVPNWQPMVQLQDFDSFSVDDRLKISANFTSDDNWSSFDLSGFEVFPRP*
Potri.002G070700.2	PtrDof09	MYSASDQMMFQCPPRPFPMERKWKSNIEVAPNCPRCASPNTKFCYYNNYSLSQPRYFCKGCRRYWTKGGSLRNVPAGGGCRKYRRNERAAVSLDYSRANETLACSSNKDSVAQQDGANGSDIDLAAVFSKFLNQDLSYGPEFIGEELRDEGSELVNISNSSTPISDSYQNDPMMESLKRSDLTQESNLLEGRSQVLVGEKQQFEEDQRFQELIESQDMNAFGLQNLLIDEIVQDALWSDDATLPHVPNWQPMVQLQDFDSFSVDDRLKISANFTSDDNWSSFDLSGFEVFPRP*
Potri.002G129600.1	PtrDof10	MPSEISQTHPNEAQNTMGTAPPPPKTTEPLPCPRCNSTITKFCYFNNYNLSQPRYFCKSCRRYWTKGGTLRDVPVGGGSRKNSKRSRSSSNNSSPSTSSSNSTASNPATLTAFTAIHEPESIPVVVSSTTDSGAAAVKTEMPAGINLNEGLAENGNFISLISSNDQHGFNGLGGYGYGSGFGLGPCEVGLGFGARGFWSFPGMENVSVNGGTIGGCTSGCNTWQLQGDHVEGGGSQGGFAADGENYFGSWPGLVISAPAEKEVSDHNALKLSFGFEECPGSGFVSSFEKLVNQFIQETPNWNLFPV*
Potri.002G174300.1	PtrDof11	MEEMTSNTCGRPVLERKARPQEQLNCPRCNSTNTKFCYYNNYSLTQPRYFCKTCRRYWTEGGSLRNVPVGGGSRKNKRSTSSSVAASAAPSKLPDLNPPNLSHFSSQNPKSAHEGQDLNLAFPAMQDSQGISHYTEVAKTENNNYNQHNSYSSPYTSSPISALELLRSGIASRGLNSFIPTPMPDSNTLYSSGGFPLQELKPTLSFSLDGLGSRYGVQEHNGRLLFPFGELKQLSSTNEVDQNKGQGTSSTGYWNGMFGGGSW*
Potri.003G034200.1	PtrDof12	MQDPSTAFHTIKPQFPEQEQLKCPRCDSNNTKFCYYNNYNLSQPRHFCKNCKRYWTKGGALRNIPVGGGSRKNTKRSSNTKRANPDPNPDPVKPTRRVADSSSSSATSSTSGQQLAGNGNQDPTRVYGVEADPDRKILDMGGSFSSLLASSGQFGSIFEGLDSGGSGLKMVRMGGFGEDLNAGPSRNPGLDLQGSSNNNTTNDGGGESYLQGGEWGNSNNGWPGLAIYTPGSSFQ*
Potri.003G144500.1	PtrDof13	MDTAQWPQEIVVKPIEEIVTNTCPKPPALERKARPQKEQALNCPRCNSTNTKFCYYNNYSLTQPRYFCKTCRRYWTEGGSLRNIPVGGGSRKNKRSSASSSSSSKKLPDLITPTSLSQTSTQNPKIHEGQDLNLAFPSTQSIRSFSELIQVPSINENNNKNPISSSTSASTTTSQLSALELLTGISSRGLNSFPMPVQDPSTLYTSSFPLHDFKPTLNFSLDGLGSCYGSLQGVQETNGRLLFPFEDLKQVSSTADIEHNKEHGDSTGYWTGMLGGGSW*
Potri.003G144500.2	PtrDof14	MLKSEIVVKPIEEIVTNTCPKPPALERKARPQKEQALNCPRCNSTNTKFCYYNNYSLTQPRYFCKTCRRYWTEGGSLRNIPVGGGSRKNKRSSASSSSSSKKLPDLITPTSLSQTSTQNPKIHEGQDLNLAFPSTQSIRSFSELIQVPSINENNNKNPISSSTSASTTTSQLSALELLTGISSRGLNSFPMPVQDPSTLYTSSFPLHDFKPTLNFSLDGLGSCYGSLQGVQETNGRLLFPFEDLKQVSSTADIEHNKEHGDSTGYWTGMLGGGSW*
Potri.004G038800.1	PtrDof15	MGLSSKQVTSNGLDWSQTLLQERTLELPKPPAIRRQQQQNQLQSESLKCPRCESTNTKFCYYNNYNKSQPRHFCKTCKRHWTKGGTLRNVPVGGGRKNKRPKTSKTNADTTTSTNTASTAAPRTDNSNNMINRVNPQQPIQAQQQKQNLPDLVLGDQKNLSGILYQAMINPPSSVLQQNSISCNNLDTKSFNTNNNGVLLGSSLSLPQIQGSLFPCPSSFDTHPSLICTSSFQPLNVYNYSGESMEDSTITTIMPSTSSTIAQPWQVPNTSSGMDMTNYWNWDDIENYVSTDLNVTWDDSEIKP*
Potri.004G038800.2	PtrDof16	MGLSSKQVTSNGLDWSQTLLQERTLELPKPPAIRRQQQQNQLQSESLKCPRCESTNTKFCYYNNYNKSQPRHFCKTCKRHWTKGGTLRNVPVGGGRKNKRPKTSKTNADTTTSTNTASTAAPRTDNSNNMINRVNPQQPIQAQQQKQNLPDLVLGDQKNLSGILYQAMINPPSSVLQQNSISCNNLDTKSFNTNNNGVLLGSSLSLPQIQGSLFPCPSSFDTHPSLICTSSFQPLNVYNYSGESMEDSTITTIMPSTSSTIAQP*
Potri.004G046100.1	PtrDof17	MQRKMQGGSEDVKPNQERRLKSTQGDDQQQPQKCPRCESLNTKFCYYNNYSLSQPRYFCKTCKRYWTLGGTMRNVPVGGGCRKGKRAKTSSSSSGENSRLQQQLQQQSQLLQHNLATPQNILATTNSGNSVSPALRTKESGNLVSPPTPGMSSMGSYFPGDGFLTSLEAIQSLNNNQPPIQSFSFQPLNQPVNLGGDLGDTSNLGLLHGFSAVPAFGSQNQQQRQFYHVDNRGNKSVEHSFYPHDQESLIQSSRPAATSSHQQQNWHQGFISNSNPTVSDAVLWSISTSTTIGHPNSNINTGTAGSASLNPDQWHHDLPGNGPPS*
Potri.004G046600.1	PtrDof18	MVQNQIDEKSLMESTGKLMERPSEEVLSQPQQQQQQQALKCPRCDSSNTKFCYYNNYSLSQPRHFCKACKRYWTRGGTLRNVPVGGGCRKNKRVRRPASAVEGANNSVSSANPNPQTPIDHISPTSNHINPLFYGLTSSNPSEMDLPFPGRFNSRVYSAVSGYHDLQPQLNALALGFSSGIMSANDANGFNPTKQIQDVVTSNSLLSSYSNLFGSSTTSTNTTSPTMASLLASSFNQQKSTRAPNLYQNLTVPFEDLQMSGNSESGVGMKGVKIEHDQNRSNWNVPCQNQIEQVGFSDPSMYWNTTNSVGSWHDPANMGGVYGTQIGDGLRLSLNKGIRLVWLEPKDERSLDQRDHVSCKISLLVLFSRLRNPICTERNLGSSSLSSTQLS*
Potri.004G056900.1	PtrDof19	MASQEEGIKLFGATITLHDKQEGNKEDPNKENPTTDKRPEKVIPCPRCKSMETKFCYFNNYNVNQPRYFCKGCQRYWTAGGALRNVPVGAGRRKTKPPGRVGLDGYSEGCLYDGSGGVHRFELDGMVLEEWHLATTHGSSRHVFPVKRRRSGGSGGHTC*
Potri.004G121800.1	PtrDof20	MLEPKDPAIKLFGKTIQVTEISSTTTTDNDDSQDQDRPSCASSSLYDADSDNNKRYHGEEDIEADDKDSVEKSLTEKQEDGVSPVATEEPSNPDATSGTSENPKTPSIEKESEGLQTSRTEEEDSDTSNSPEKTLKKPDKILPCPRCNSMDTKFCYYNNYNVNQPRHFCKNCQRYWTAGGTMRNVPVGAGRRKNKNSASHYRHITIPEALQNVRADVPNGVYHPSMKTNGTVLTFGSDTPLHESMASVLNLADKTTRNCTRNGSHKPDAVRIPVSYGSGENSDDHSNGSSVTVSNSIDEAGKSMSKESAMQNCQGFPPEIPCFPGVPWPYPWNSAQWSSPLPPPAFCPPGFPMPFYPAAAYWGCTVPGAWNIPWLPQPSSPKQTSSSSGPNSPTLGKHS…
Potri.005G131600.1	PtrDof21	MPTELSSSEKTRRPPLSTTPTSNKPGGAPPQEQEHLPCPRCDSTNTKFCYYNNYNFSQPRHFCKSCRRYWTHGGTLRDIPVGGGTRKNAKRSRTSATTAASFAGPIIDNNIDNLPLPATPVLVPLTASQGFSVHFGGGSDGKGNGGCGSGALGGSFTSLLNTPGPAGILALGRFGHGLGHGLEDVGCGLGRGLWSFPGIGDSGAGVGGHGGVTVTAGLDNTWQFGSAGQNGFVGGDCFSWPELAISTPANGFK*
Potri.005G134200.1	PtrDof22	MIQELLGGAGLISGERKIPINATILDQGAPSPSPSSSTTTTTSATNSTPSAQEKLRCPRCDSSNTKFCYYNNYNLTQPRHFCKTCRRYWTKGGALRNVPIGGGCRKNKNTSVSASVGKSGTSKIKTIASEIGRSGFGNGFDYELSSSPIMRASPQNSHIFALLRATQNPNPSTPCNSISVKQEGFLIGKHMISEPAVETAALNARILGLDPISQVSSLGLCSPSWKSNQHQQNRYTVGEAQNSGIQELYQRLRSSTNYYTDNPSAIVLSNVTTSSSTSTSTSSTILESAPVAGGEFSYWNQAFSWSGLPTTNGFNSALPRVLQGSKQLLIL*
Potri.005G134200.2	PtrDof23	MIQELLGGAGLISGERKIPINATILDQGAPSPSPSSSTTTTTSATNSTPSAQEKLRCPRCDSSNTKFCYYNNYNLTQPRHFCKTCRRYWTKGGALRNVPIGGGCRKNKNTSVSASVGKSGTSKIKTIASEIGRSGFGNGFDYELSSSPIMRASPQNSHIFALLRATQNPNPSTPCNSISVKQEGFLIGKHMITQNSGIQELYQRLRSSTNYYTDNPSAIVLSNVTTSSSTSTSTSSTILESAPVAGGEFSYWNQAFSWSGLPTTNGAYP*
Potri.005G149100.1	PtrDof24	MMAPDNLQAKQAPIDDNQITTSNRKTTTTRPQEEALKCPRCDSPNTKFCYYNNYSLTQPRHFCKTCRRYWTKGGALRNVPFGGGCRKNKKIKSSSGLSSDSSGSSEIGGFNFFHGLSPAMKFNLGGLSFPRLNLSPNGIYNHFPSFGDISATSEAAATVTSPRFRLDPSVSSTAGSGSLMGFSYPLTSVSSGFCGATQENTGGASVNVNTNLASSIESLSCINQDLHWKLQQQRLAMLFGTGKNHRDDSTVSTAPIENHVQKLQPIMFENLEISKPQVCAAGNSRKDGATSGDPATEWFFGNSYDQLTATPTNRSNNGNNDNTGNWNGVQAWGDLNQYSALP*
Potri.005G188900.1	PtrDof25	MYSATDQMMFQCPPRPLPKEKKWKSKVEAAPNCPRCASRNTKFCYYNNYSLSQPRYFCKGCRRYWTKGGSIRNVPVGGGCRKYRRAKSSKVSQNERAAVSVNYSRTNETTLACSTNKDSMAQQGGANGSDIDLAVVFAKFLNQDLSYEPDFTGEELLNEGGDQMVDVSNSSNPSDSFQNDSMMESLKRSDQIQESNLLEGQSQVLVGEKQRLEEERIQELIESQDMNAFGLQDLLSDEIVQDALWSDDATLTNFPNWQPMLQLQDFDSFSVDDRLKISSNFISDNSWSSLDLSGFEVFSRP*
Potri.006G084200.1	PtrDof26	MDFSSIPAYLDPANWQQQPNHQTGVSSSTATQHLPPPPPPPPQPHGSGGAGSIRPGSMADRARMANIPLPEPALKCPRCESTNTKFCYFNNYSLTQPRHFCKTCRRYWTRGGALRSVPVGGGCRRNKRSKESSSKSPISGYRQTGSCSSSTVSSNSGTSDTFGLGPQVPPMRFMAPLHHHTEFASGNIGLNYGALSKTLVGGASDLNFQMGSALASAGLGGNGGAGGSLLSMGGFDQWRMQQGQQLPFLGGLDSSASGLYPFEGGAEPSGYGGGADHIRPKISSSTATPLASVKMEDNQELNMSRQFLGIPGNDQYPEWYFMDRSF*
Potri.006G202500.1	PtrDof27	METGWKGNSEISPSCPRCGSSNTKFCYYNNYSLTQPRYFCKGCRRYWTKGGSLRNVPVGGGCRKNRRGKSLRLSSNDHSKSFGCGGLPNNSIRHPHSHKGNSSIESSSSPMIPDGSHIDLALVYAKFLNPQQDSKSGCEVPEFTSEFDPSLIFTNILNTNLEPSSQLSEENGPAGCLTTSDFSTKAPLSDNDHLMYYYSLDSAHKHQDHQDRTKQCTSNDTSSFHLPPLPGQDTASQEILWSNSHLMGNHNLEMSQQPVLGPETQDPNLLFGNWSPFDLSSDDTFSRS*
Potri.007G036400.1	PtrDof28	MPAELSSSEAARRAQQSTAATLTKPGGAPPQEQEHLPCPRCDSTNTKFCYYNNYNFSQPRHFCKSCRRYWTHGGTLRDIPVGGGTRKNAKRSRTSATSPASFMGPMTGTNIDGLPLPATPVLLPLTANQGLSVHFGGGDGKGNGGGLGGSFTSLLNTQGPAGFLALNGFGLGIGPGIEDVNFALGRGLWPFPGMGDVGASVGGNGGAAVTAGLGNTWQFENGQENGFVGGDCFSWPDLAISTPGNGLK*
Potri.007G038100.1	PtrDof29	MIQELLGGAGLIGGERKIPINATILEGTPSPSPSLSPSPSPSSSTTSAATTSATNSTPSSAQENLRCPRCDSSNTKFCYYNNYNLTQPRHFCKTCRRYWTKGGALRNVPIGGGCRKNKNTSVSASVGKSGTNKMKTMASDIGRSGFGNGFEHELSSSPIMWASPQNSHILALLRATQNPNPSTLSNSIFVKEEGGLIGNQFISEPGVGTAALNARTLGLDPISQVPSLGLCSPFWKSNQHQQNGFTVGEAQNSGIQELYQRLRSSTNYYTDNPSAIVLSNVATSSSTSTSTILESAPVAGGELGYWNPAFSWSDLPTTNGAYP*
Potri.007G038100.2	PtrDof30	MIQELLGGAGLIGGERKIPINATILEGTPSPSPSLSPSPSPSSSTTSAATTSATNSTPSSAQENLRCPRCDSSNTKFCYYNNYNLTQPRHFCKTCRRYWTKGGALRNVPIGGGCRKNKNTSVSASVGKSGTNKMKTMASDIGRSGFGNGFEHELSSSPIMWASPQNSHILALLRATQNPNPSTLSNSIFVKEEGGLIGNQFISEPGVGTAALNARTLGLDPISQVPSLGLCSPFWKSNQHQQNGFTVGEAQNSGIQELYQRLRSSTNYYTDNPSAIVLSNVATSSSTSTSTILESAPVAGGELGYWNPAFSWSDLPTTNGAYP*
Potri.007G058200.1	PtrDof31	MVPPDNLQEKQTSKEDNQSSSSSRKTATTRPQEQALKCPRCESPNTKFCYYNNYSLTQPRHFCKTCRRYWTKGGALRSVPIGGGCRKNKKIKSSSRLSSDSKDSSGSSEIAGFSFFHGLSPAVDFNLGGLSFPRLNPSQNGLYNHFPSFGDISATSAAAATVTSPSFTLDPSVSSTGSCSLMGFNYPLTSVASGFCGAIQENIGGASMNINTNLPSSIESLSCINQDLHWKLQQQRLAMLFGTGENHKDGSTVSTDPIENQVQKPQPIMFENLEISKPQVCAAGNSRKEGAASGDTATEWFFGNSYSQVTATPTNTSNNGNNDNTGNWNGVQAWGDLHQYSALP*
Potri.008G055100.1	PtrDof32	MVFSSIPAYLGSRNWQQQLNNQPPGAGNENPQLPPQPAPPPGGGYGDGSTGSFRPGSMTDRARLAKVQLPETALKCPRCQSPNTKFCYFNNYSLSQPRHFCKTCRRYWTSGGALRNVPVGGGCRRNKRSKGSGRSKFPIKAVSSSSGGLASNCCTADILGHMPPPPPQLPILPPLHHLGDYNSADIGLDFGGIQHSIGVTAGGGDGVEFQIGSSTSSNGVAGSILSSGLVEQWRLQQVQQQVQQFPFFSNMEPPSGLFSFEGGGIESSNYAGQIRSKPLDTTGITHLATVKTEENQRLNLSKKVLGISGIDQHWGGNNAWTDLPGPVKSNQLEDIRELSSFNQLP*
Potri.008G055100.2	PtrDof33	MVFSSIPAYLGSRNWQQQLNNQPPGAGNENPQLPPQPAPPPGGGYGDGSTGSFRPGSMTDRARLAKVQLPETALKCPRCQSPNTKFCYFNNYSLSQPRHFCKTCRRYWTSGGALRNVPVGGGCRRNKRSKGSGRSKFPIKAVSSSSGGLASNCCTADILGHMPPPPPQLPILPPLHHLGDYNSADIGLDFGGIQHSIGVTAGGGDGVEFQIGSSTSSNGVAGSILSSGLVEQWRLQQVQQQVQQFPFFSNMEPPSGLFSFEGGGIESSNYAGQIRSKPLDTTGITHLATVKTEENQRLNLSKKVLGISGIDQHWGGNNAWTDLPGFTSSTSHLL*
Potri.008G087800.1	PtrDof34	MSDLAIKLFGKTIPLQVNQQEDVSCAANKYESSSGTPPESEDCYDNTATATSSQENHNSHKERGEQEGNNNRETSGEEIANDKQEDVTSNQINKDSKGPTSSGISENPKTPSAERETSSLKSSKNEEQSETSISQEKTLKKPDKILPCPRCNSMDTKFCYYNNYNVNQPRHFCKNCQRYWTAGGTMRNVPVGAGRRKNKSSSASHYRHLMVSEALRTAQVHAMNGFHNPSLGNNGTVLTFGSDSPLCESVASVLNLSEKTQNSVRNGYHRPEHRILVSCGGTGGDGDDHSSVSSATASNSSEKGCNGTSREAVNKDYQSFPPQAPCFPGPPWPYPWNSAITPPTFCPSGFPVSFFPAPAYWGCTVPSPWNVPPCASSPSATLNHSTQSSSPTFPLGKHS…
Potri.009G029500.1	PtrDof35	MVFSSVPVYLDPPSWQQQQQPSQQLGACDESPQLPPLPPPPHVGGSGTAGSIRPGSMSDRARLAKIPQPEAALKCPRCDSTNTKFCYFNNYSLSQPRHFCKTCRRYWTRGGALRSVPVGGGCRRNKKTKSQSSSKSPVSSERQMGSTSSTSSSALPSQIIGHFPQQQTQFPFVTSLHNLTQFGVGNIGLNFGGIQGQMGSTSGASGQAGMEFQMGSGSGMSSSSIFSAGGVQQFPFFESPPAGLYPFQSDQGAEAPTGIPGESSQLRSMASSSRVSQLAPVKSEGNQGLNLSKPYLGIPENNQYYWGGNTWTDLSGLNSSSTSHFL*
Potri.010G167600.1	PtrDof36	MSDLAIKLFGKTIPLQVNQLEGDVSCAINKHESSSGTPVAPPEPEEYCYTATTCLHEKDKEEQEGNHRESSGEEIANEKQEDVTSCQITEDSKDPTSSGISENPKTPSVERETSSLKSSKDEEQRETSISQEKTLKKPDKILPCPRCNSMDTKFCYYNNYNVNQPRHFCKKCQRYWTAGGTMRNVPVGAGRRKNKSSSASHYRHLMVSEALRTVQVHAMNGVHNPSFGNNTTVLAFGSDSPLCDSVASVLNLSEKTQNSVRNEYHRPEHRIFVPCGGAGSNGDDRSSGSPATASDSSEKGCNGNSREAVNKDYQSFPPQVPCFPGPPWPYQWNSALPPPTFYPPGFPVSFYPAPTYWGCTVPSPWNVPPCVSPPSTSLKHCTLDSSPTSTLGKHSRDGS…
Potri.010G167600.2	PtrDof37	MSDLAIKLFGKTIPLQVNQLEGDVSCAINKHESSSGTPVAPPEPEEYCYTATTCLHEKDKEEQEGNHRESSGEEIANEKQEDVTSCQITEDSKDPTSSGISENPKTPSVERETSSLKSSKDEEQRETSISQEKTLKKPDKILPCPRCNSMDTKFCYYNNYNVNQPRHFCKKCQRYWTAGGTMRNVPVGAGRRKNKSSSASHYRHLMVSEALRTVQVHAMNGVHNPSFGNNTTVLAFGSDSPLCDSVASVLNLSEKTQNSVRNEYHRPEHRIFVPCGGAGINKDYQSFPPQVPCFPGPPWPYQWNSALPPPTFYPPGFPVSFYPAPTYWGCTVPSPWNVPPCVSPPSTSLKHCTLDSSPTSTLGKHSRDGSILHPAYLKEPSREGTKSVKGVLVPKTSRI…
Potri.010G204800.1	PtrDof38	QHNNQPPAGAGNENPQLPPPSGPPTGGGDGGGTTAGSIRPGSMTDRARLAKIPLPEMALKCPRCESTNTKFCYFNNYSLTQPRHFCKTCRRYWTRGGALRNVPVGGGCRRNKRSKGSGRSKSPVKAGSSSSGGLSSNGGTTDITGNMTTPPPLLPIFPPLHHLGDYNSPDIGLNFGGILPSVGATAGGGGGVEFQMENSTSSNSVGGSVLSSGLVEQWRLQQVQHQVQQYPFLSNLEPSSGLYSFEGGGIGPSNYAGQIRSRPLDSTGVSQLASVKMEGNQGLNLSRNFLGISGNDQYWGGNNAWTDLPGFTSSSTSHLL*
Potri.010G205400.1	PtrDof39	MVFSSIPVYLDPPNWQQQHNNQPPAGAGNENPQLPPPSGPPTGGGDGGGTTAGSIRPGSMTDRARLAKIPLPEMALKCPRCESTNTKFCYFNNYSLTQPRHFCKTCRRYWTRGGALRNVPVGGGCRRNKRSKGSGRSKSPVKAGSSSSGGLSSNGGTTDITGNMTTPPPLLPIFPPLHHLGDYNSPDIGLNFGGILPSVGATAGGGGGVEFQMENSTSSNSVGGSVLSSGLVEQWRLQQVQHQVQQYPFLSNLEPSSGLYSFEGGGIGPSNYAGQIRSRPLDSTGVSQLASVKMEGNQGLNLSRNFLGISGNDQYWGGNNAWTDLPGSLKLSVINSEKKEVFQVSTNYPNSASSNP*
Potri.010G205400.2	PtrDof40	MVFSSIPVYLDPPNWQQQHNNQPPAGAGNENPQLPPPSGPPTGGGDGGGTTAGSIRPGSMTDRARLAKIPLPEMALKCPRCESTNTKFCYFNNYSLTQPRHFCKTCRRYWTRGGALRNVPVGGGCRRNKRSKGSGRSKSPVKAGSSSSGGLSSNGGTTDITGNMTTPPPLLPIFPPLHHLGDYNSPDIGLNFGGILPSVGATAGGGGGVEFQMENSTSSNSVGGSVLSSGLVEQWRLQQVQHQVQQYPFLSNLEPSSGLYSFEGGGIGPSNYAGQIRSRPLDSTGVSQLASVKMEGNQGLNLSRNFLGISGNDQYWGGNNAWTDLPGFTSSSTSHLL*
Potri.011G047500.1	PtrDof41	MGLSSKQVTGDGLDWSQTLLQAHTLELPKPPVIRRQQQQNQLQFEPLKCPRCESTNTKFCYYNNYNKSQPRHFCKSCKRHWTKGGNLRNVPVGGGRKNKRQKTSKTSSNTTTSSSTTASTTAPSNNNSATNMTNWVNPQLAIQAQQQKQNLPDLVLGGQKDLSEILYQAMINPPSSVLQQNSISCNNFDTKSFNVNNNGVLLGSSVSIPQNQGLLFPYSSSFDTHPSSICTSFQPSNVYNYTGESMEDSTITTTMPPTSSTITHSLQVPNTSSGMDMTNYWNWDDIENYVSADLNVPWDDSEIKP*
Potri.011G054300.1	PtrDof42	MQGGSEDVKPNQERRLKSTQGDDQQQHQPQQPQKCPRCESLNTKFCYYNNYNLSQPRYFCKTCRRYWTLGGTLRNVPVGGGCRKGKRAKTSSSSSSGENSRLQQQLPQQPHLLQHNFATPQNILATNNSGNLSSPALRNKESGNLVSPPAPGMSTMGSYFPGGGFFTSLEAIQSLNNNQPPIQSFPLQPLNQPVNLGGVLGETSNLGLLHGFNAVPAFGSQNQQQSQFYHVGYRDTRSIEHSFYPHNQESLIQSSRPATSSHQQQNWHHGFMSNSSPTVSDTALWSTSTSTTIGHTNSNINPTAGSSPLNPDQWKHDLPGYGPPS*
Potri.011G054400.1	PtrDof43	MFVAKSTKDYNFTAMQREIQQDRGGSEDVKPNERRKLKPAKGYDQQKHYKSATHTRGGALSCRRYWTLGGNLRNVSVRGDCRRGKRSKRLSLLVLVRINRLSHSYSHNHNLSNITWLPLRSFKFCFEGKRIKEFGLTSSWDVFDGILEDKTHPIGPSRNYGLCFNGLMAT*
Potri.011G055600.1	PtrDof44	MIPLREEMLGNCEKMVVISSTTNAWPQNQIDEKSLMASTSKLMERPSQEVLSQPQQQQQLQQALKCPRCDSSNTKFCYYNNYSLSQPRHFCKACKRYWTRGGTLRNVPVGGGCRKNKRVKRPASAAEGASNSVSSANPNPQTPIDHISSTSNHINPLFYGLSGSNPSEMNLPFPGRFNPRMDSAVSGYHDLQPQLNALALGFSSGIMTTNDANGFNPTKQIQDVVTSNSLLSSYSNLFGSSTTSTNTTSPTIASLLASSFNQQKFTNSGIKESTRAPNYFQSLTVPFKELQMNGNSESGIGMKGVKTEHNQNRLDWNVPCQNQIEQVGLSDPSMYWNTTTSVGSWHDPANMGSSVLL*
Potri.011G065900.1	PtrDof45	MASQEEGIKLFGATITLHDGQVISKEDQNKENPTIDKRPEKIIQCPRCKSMETKFCYFNNYNVNQPRHFCKGCQRYWTAGGALRNVPVGAGRRKTKPPGRGGPGGYSEECLFDGSGGVIHQFELDGVVLEELHLATTHGGFRQVFPVKRRRSGGSGGQNSQHEDQ*
Potri.012G018700.1	PtrDof46	MDTATQWAQGIGAVNPMEGSRPDVLERRARAQKDQALNCPRCNSTNTKFCYYNNYSLSQPRYFCKTCRRYWTAGGSLRNVPVGGGSRKNKRSSSTASTSAAGAAASKKFPLDLTQPNLPHSASQNPKIHEGQDLNLAYPPSADDYSNLSEFVEIPFDTESNKTHHQNPNPSSTSPSHHHHHHVSPMEFLKSTAMNSRGFSAFMSIPPLSDSNNTMFSTGFPLQEFKSTQNFSLEGLESGYSNTQGVHETCGSARLLFPIEDLKQQVPSNTEFEQNTREQRDSAPVGYWNGMLGGGSW*
Potri.012G063800.1	PtrDof47	MQDTHSIGGGGRLFSGGGGGDRKLRPHHHQNQQALKCPRCDSLNTKFCYYNNYNLSQPRHFCKSCRRYWTKGGVLRNVPVGGGCRKTKRSRPKQNTPITTCDTITASSTTPQELQEQHQQRDHKSSDSHSSSESSSLTATNNTNANTTAEAVSALSVSSVVSNNLLNGIVESKIFPHGNVNPSFEPSLLEQGSDCGIFSEIGSFTSLITSTNDLFGFSNMMSQHQPPHQQQGLEHHVQHNQNQQQWQNHQQQEMTGGGGLIDQTVHVELSALPSSRSTKNDDGEFGALDWQLGSGDQATSLFDLPNAVDQAYWSQSQWNDQDHPSLYIP*
Potri.012G081300.1	PtrDof48	MGLTSLQVCMDSSDWLQGTINDESGMDSSSPSGDMLTCSRPLIERRLRPPHDQALKCPRCDSTHTKFCYYNNYSLSQPRYFCKTCRRYWTKGGTLRNIPVGGGCRKNKKVSKKSNDQSVNQINPGSSSSHNPTDLHLSFPEVQLSHLNSILGSQGTIATSNFMDSKYNIGMLENPRPIDFMDSKLEALVGSSRNYDFMGNGDLGMVSGLGDTSHHHGLAPNFSDICSSFGMSLDGNSGTFMETCQRLMLPYGQGNNDQNAIDVKPNTKLLSLDWQDQGCSDGGKDTFGYLNNLGSWTGMMNGYGSSTTNTLV*
Potri.013G066700.1	PtrDof49	MKGESKDPAFKLFGRKIPVPDTQFPAEPLAKGTCSEITRVETKGPSEDISEEPEMFSGSGQGKEESQAAMRVNEAQVIAKHKEGPLETNGTDQEKVLKKPDKILPCPRCNSLDTKFCYFNNYNVNQPRHFCKNCQRYWTAGGSMRNVPIGAGRRKNKHLATQYRQILVSSDGMPIARMENSDSIGHQLQSSVESGTTLSPSVANGMVLKFGHEAPLCDSMENVLNLGDQKRYVEISSVNRQDNVEEPSSCGSSKTASNAWANELRENIMQKEQVDVPASSNELSAPNSLPYYSVPSWVFPWNPGWNNVASMTAAQHSTGQACVTNIPNQVQLCSTPMLAVPSICPPNIPLQFVPASYWGCMPTWAAGTRNVSLSGSNGCLSLSTSANTSSCSGNGSPTL…
Potri.014G036600.1	PtrDof50	MPTEISQGHPTEAQNTMGATHQPPKTTEPLPCPRCNSTTTKFCYYNNYNLSQPRHFCKSCRRYWTQGGTLRDVPVGGGTRKNSKRSRSTSNNSSSISTSSSNSTSSNSATLTAFTTTHEPESMPVVLSSTTDSGLAAVKTEVPAGLNLNDGLPSEDGNFISLMNSNDQHGFTGLGGYGYASGFGFGPSEMGIGFGGRGSWSCPVMENVLVNGGTSGCHPWQLDCDHVEGGGLQAGFTADTENYFGSWPDLVMSAPAGKGLN*
Potri.014G100900.1	PtrDof51	MDEMASNSCGRPGVERKPRPQEQLNCPRCNSTNTKFCYYNNYSLTQPRYFCKTCRRYWTEGGSLRNVPVGGGSRKNKRSTSSSVATSSSKLPDLNPPSLSHFSSQNPKSTHEGQDLNLAFPAMQDSQAMELLRSGFASRGLNTFIPTPMPDSNTLYSSGGFPLQELRPTLSFPADGLGSRYGIQENSGRLLFPFGELKQLSSTTSEVDQNKGQGGSSGYWNGMFGGGSW*
Potri.014G100900.2	PtrDof52	MDEMASNSCGRPGVERKPRPQEQLNCPRCNSTNTKFCYYNNYSLTQPRYFCKTCRRYWTEGGSLRNVPVGGGSRKNKRSTSSSVATSSSKLPDLNPPSLSHFSSQNPKSTHEGQDLNLAFPAMQDSQAMELLRSGFASRGLNTFIPTPMPDSNTLYSSGGFPLQELRPTLSFPADGLGSRYGIQENSGRLLFPFGELKQLSSTTSEVDQNKGQGGSSGYWNGMFGGGSW*
Potri.014G100900.3	PtrDof53	MDEMASNSCGRPGVERKPRPQEQLNCPRCNSTNTKFCYYNNYSLTQPRYFCKTCRRYWTEGGSLRNVPVGGGSRKNKRSTSSSVATSSSKLPDLNPPSLSHFSSQNPKSTHEGQDLNLAFPAMQDSQGISHYTEVPKTENRNNNQHNSSSSPYTSSPISAMELLRSGFASRGLNTFIPTPMPDSNTLYSSGGFPLQELRPTLSFPADGLGSRYGIQENSGRLLFPFGELKQLSSTTSEVDQNKGQGGSSGYWNGMFGGGSW*
Potri.014G100900.4	PtrDof54	MDEMASNSCGRPGVERKPRPQEQLNCPRCNSTNTKFCYYNNYSLTQPRYFCKTCRRYWTEGGSLRNVPVGGGSRKNKRSTSSSVATSSSKLPDLNPPSLSHFSSQNPKSTHEGQDLNLAFPAMQDSQGISHYTEVPKTENRNNNQHNSSSSPYTSSPISAMELLRSGFASRGLNTFIPTPMPDSNTLYSSGGFPLQELRPTLSFPADGLGSRYGIQENSGRLLFPFGELKQLSSTTSEVDQNKGQGGSSGYWNGMFGGGSW*
Potri.015G009300.1	PtrDof55	MDTSTQWPQGIGVVKPVEGPDMLERRARPQKEQALNCPRCTSTNTKFCYYNNYSLSQPRYFCKTCRRYWTEGGSLRNVPVGGGSRKNKRSSSNPSSSAAAASEKKFPLDLTQPNFHQSATDQNPKIHQGPDLNLAYPPSHISAMELLKSSGMNPRGFSAFMSIPAASDSNNMFSTGFPLQEFKPSTQNFSLEGFESGYSNIQAVHETGSSARLLFPIEDLKQQVPSNSEFERINARGQGDGAPGYWNGMLGGESW*
Potri.015G048300.1	PtrDof56	MQDTHSIGGGGRLFSGGGGGDRRLRPHHHQNHQALKCPRCDSLNTKFCYYNNYNLSQPRHFCKSCRRYWTKGGVLRNVPVGGGCRKTKRSKLKQNTPSTTSDAITTSSTRPQELQEQHQRRDHMSSNSHSSSESSSLTATNNTNANTAVEAVSALSVNSVSNNLLNGIVESKIFPRGDMNPSFEPALLEQGSDCGIFSEIGSFTSLITSTNDLSFGFSNTTNQQQQQGLEHHVQNNQNQQQWQNQHQEMTGGGLIDQTIHAELSALPSSSRSTENTGGGFGALDWQLGSGDQAGGFFYLPNTVDQAYWSQSQWNDMTAYLP*
Potri.015G077100.1	PtrDof57	MGLNSLQVCMDSSDWLQGTINEESGMDSSSPSGDMLTCSRPLIERRLRPPHDQALKCPRCDSAHTKFCYYNNYSLSQPRYFCKTCRRYWTKGGTLRNIPVGGGCRKNKKVSKKSNDQSVNQINTGSSSSHNPTDLHLSFPDQVQLSHLHNILGSQETLANPNFMESKYNIGMLENPRPVDFMDSKFEALVGSSRNYDFMGNGDLGMVSGLGDMSHHHGLAPNYSGYCSPFGMSLDGNSGSFMETCQRLMLPYDQGNDHDQNPIDVKPNTKLLSLDWQDQGCSDVGKDTFGYLNNLGSWTGMMNGYGSSTTNTLV*
Potri.016G069300.1	PtrDof58	METGWKEHAEISPSCPRCGSSNTKFCYHNNYSLTQPRYFCKGCRRYWTEGGSLRNVPVGGGCRKNRRGKSMRLSTDSSSSSMIPDGSHIDLALVYAKFLNPQQDSKKNGLAGSLTISDFSTGVPLSDNDHLMYYYSLDSAHKHQDHQDRTQQCTSHETSSFHLPPLPGQDTVSQDILWSNSHMMDNHSLEMSPQPVLGPDTQDPNLLFGNWSPFDMSSDDTFSRS*
Potri.017G084600.1	PtrDof59	MSEPKDQAFKLFGKTIQVPEISVTTATTTDDDDDDDSQDQDRPSCANSSLDETNITDDYNNNDKRDHGEEDTETDDKDSVGKTTIENQEDGASPVAAKESSNLDATSGTSENPKTPSVEKESTALKTSNTEEEQSDTSNSQEKTLKKPDKIIPCPRCNSMDTKFCYYNNYNVNQPRHFCKNCQRYWTAGGTMRNVPVGAGRRKNKNSASHYRHITIPEALQNGRADVPNGVHHPSLKTNGTVLTFGSDAPLHESMASVLNLADKTMRNCTMNGFHKPEALRVPVSYGGGENGDDHSNGSSVTVSNSSDEAGKSVSKESAMQNYQGYPPQIPCFPGVPWPYPWNSAQWSSPVPPPAFCPSSFPMPFYPAAAYWGCTVPGAWNVPWLPQPSSPKQTSSSSD…
Potri.017G084600.2	PtrDof60	MSEPKDQAFKLFGKTIQVPEISVTTATTTDDDDDDDSQDQDRPSCANSSLDETNITDDYNNNDKRDHGEEDTETDDKDSVGKTTIENQEDGASPVAAKESSNLDATSGTSENPKTPSVEKESTALKTSNTEEEQSDTSNSQEKTLKKPDKIIPCPRCNSMDTKFCYYNNYNVNQPRHFCKNCQRYWTAGGTMRNVPVGAGRRKNKNSASHYRHITIPEALQNGRADVPNGVHHPSLKTNGTVLTFGSDAPLHESMASVLNLADKTMRNCTMNGFHKPEALRVPVSYGGGENGDDHSNGSSVTVSNSSDEAGKSVSKESAMQNYQGYPPQIPCFPGVPWPYPWNSAQWSSPVPPPAFCPSSFPMPFYPAAAYWGCTVPGAWNVPWLPQPSSPKQTSSSSD…
Potri.019G040700.1	PtrDof61	MKGESKDPAFKLFGRKIPVPDTQFPAEPLAKGSCSDITKLETKGPSEENSEEPEMFSALGQGEEEIQAAMQVNETEVIAKPKEGQLETNGTDKERVFKKPDKILPCPRCNCLDTKFCYFNNYNVNQPRHFCKNCQRYWTAGGTMRNVPIGAGRRKNKHLATQYRQILVSSDGMPIARMENSDSAGHQLSSSVESATTLSPSTANGTVLKFGPEAPLCDSMETVLNLGDPKRYVEMSSVNYQDNGEEPPSCGSSKASFIVCENELPENIMQEQVDMPASSNNLSAPHSLLCYSVPSWVFPWNPAWNNETSMAAAQYSSGQACITNVPTQVQLCPTPMLAVPSICPPNIPLQFVPASYWGCMPTWTAGTGNVPLCGSNGCLTPSSSTTTSYCSGNGSPKLG…
Potri.T146000.1	PtrDof62	MYSATDQMMFQCPPRPLPKEKKWKSKVEAAPNCPRCASPNTKFCYYNNYSLSQPRYFCKGCRRYWTKGGSIRNVPVGGGCRKYRRAKSSKVSQNERAAVSVNYSRTNETTLACSTNKDSMAQQGGANGSDIDLAVVFAKFLNQDLSYEPDFTGEELLNEGGDQMVDVSNSSNPSDSFQNDSMMESLKRSDLIQESNLLEGQSQVLVGEKQRLEEERIQELIESQDLNAFGLQDLLSDEIVQDALWSDDATLPNFPIGSPCYNCKILIHFQWMID*
Arabidopsis thaliana
Gene Locus ID	Gene Name	Protein Seq
AT1G07640.1	AtDof01	MGGSMAERARQANIPPLAGPLKCPRCDSSNTKFCYYNNYNLTQPRHFCKGCRRYWTQGGALRNVPVGGGCRRNNKKGKNGNLKSSSSSSKQSSSVNAQSPSSGQLRTNHQFPFSPTLYNLTQLGGIGLNLAATNGNNQAHQIGSSLMMSDLGFLHGRNTSTPMTGNIHENNNNNNNENNLMASVGSLSPFALFDPTTGLYAFQNDGNIGNNVGISGSSTSMVDSRVYQTPPVKMEEQPNLANLSRPVSGLTSPGNQTNQYFWPGSDFSGPSNDLL
AT1G07640.2	AtDof02	MPTNSNHQHHLQHQLNENGSIISGHGLVLSHQLPPLQANPNPNHHHVATSAGLPSRMGGSMAERARQANIPPLAGPLKCPRCDSSNTKFCYYNNYNLTQPRHFCKGCRRYWTQGGALRNVPVGGGCRRNNKKGKNGNLKSSSSSSKQSSSVNAQSPSSGQLRTNHQFPFSPTLYNLTQLGGIGLNLAATNGNNQAHQIGSSLMMSDLGFLHGRNTSTPMTGNIHENNNNNNNENNLMASVGSLSPFALFDPTTGLYAFQNDGNIGNNVGISGSSTSMVDSRVYQTPPVKMEEQPNLANLSRPVSGLTSPGNQTNQYFWPGSDFSGPSNDLL
AT1G07640.3	AtDof03	MAFPSNWSQPTNSNHQHHLQHQLNENGSIISGHGLVLSHQLPPLQANPNPNHHHVATSAGLPSRMGGSMAERARQANIPPLAGPLKCPRCDSSNTKFCYYNNYNLTQPRHFCKGCRRYWTQGGALRNVPVGGGCRRNNKKGKNGNLKSSSSSSKQSSSVNAQSPSSGQLRTNHQFPFSPTLYNLTQLGGIGLNLAATNGNNQAHQIGSSLMMSDLGFLHGRNTSTPMTGNIHENNNNNNNENNLMASVGSLSPFALFDPTTGLYAFQNDGNIGNNVGISGSSTSMVDSRVYQTPPVKMEEQPNLANLSRPVSGLTSPGNQTNQYFWPGSDFSGPSNDLL
AT1G21340.1	AtDof04	MLPYIGHNSYQQHQFPLPEMEIPEKWKLSYEQEAITAPACPRCASSNTKFCYYNNYSLSQPRYFCKGCRRYWTKGGSLRNIPVGGGCRKRSRSRQNSHKRFGRNENRPDGLINQDDGFQSSPPGSDIDLAAVFAQYVTDRSPSSTDNTTGSDQDSPITTTTHALESLSWDICQETDVDLGFYGEFNNLTQKTKEDQEVFGQFLQEDREEIFEFQGLLDDKEIQEILECSFSEEPDQLVSQGSFMINGDNWSSTDLTRFGI
AT1G26790.1	AtDof05	MWLSHLFMSLSKLTCNFSIFSVFMACGSIGMSQVRDTPVKLFGWTITPVSHDPYSSSSHVLPDSSSSSSSSSLSLRPHMMNNQSVTDNTSLKLSSNLNNESKETSENSDDQHSEITTITSEEEKTTELKKPDKILPCPRCNSADTKFCYYNNYNVNQPRHFCRKCQRYWTAGGSMRIVPVGSGRRKNKGWVSSDQYLHITSEDTDNYNSSSTKILSFESSDSLVTERPKHQSNEVKINAEPVSQEPNNFQGLLPPQASPVSPPWPYQYPPNPSFYHMPVYWGCAIPVWSTLDTSTCLGKRTRDETSHETVKESKNAFERTSLLLESQSIKNETSMATNNHVWYPVPMTREKTQEFSFFSNGAETKSSNNRFVPETYLNLQANPAAMARSMNFRESI
AT1G28310.1	AtDof06	MQSKNMIVASSHQQQQQQQPQQPQPQLKCPRCDSSNTKFCYYNNYSLSQPRHFCKACKRYWTRGGTLRNVPVGGSYRKNKRVKRPSTATTTTASTVSTTNSSSPNNPHQISHFSSMNHHPLFYGLSDHMSSCNNNLPMIPSRFSDSSKTCSSSGLESEFLSSGFSSLSALGLGLPHQMSHDHTINGSFINNSTTNKPFLLSGLFGSSMSSSSTLLQHPHKPMNNGGDMLGQSHLQTLASLQDLHVGGNNEDMKYKEGKLDQISGNINGFMSSSSSLDPSNYNNMWNNASVVNGAWLDPTNNNVGSSLTSLI
AT1G28310.2	AtDof07	MPIISSPNTNPLASMQSKNMIVASSHQQQQQQQPQQPQPQLKCPRCDSSNTKFCYYNNYSLSQPRHFCKACKRYWTRGGTLRNVPVGGSYRKNKRVKRPSTATTTTASTVSTTNSSSPNNPHQISHFSSMNHHPLFYGLSDHMSSCNNNLPMIPSRFSDSSKTCSSSGLESEFLSSGFSSLSALGLGLPHQMSHDHTINGSFINNSTTNKPFLLSGLFGSSMSSSSTLLQHPHKPMNNGGDMLGQSHLQTLASLQDLHVGGNNEDMKYKEGKLDQISGNINGFMSSSSSLDPSNYNNMWNNASVVNGAWLDPTNNNVGSSLTSLI
AT1G29160.1	AtDof08	MATQDSQGIKLFGKTITFNANITQTIKKEEQQQQQQPELQATTAVRSPSSDLTAEKRPDKIIPCPRCKSMETKFCYFNNYNVNQPRHFCKGCQRYWTAGGALRNVPVGAGRRKSKPPGRVGGFAELLGAATGAVDQVELDALLVEEWRAATASHGGFRHDFPVKRLRCYTDGQSC
AT1G47655.1	AtDof09	MPSEPNQTRPTRVQPSTAAYPPPNLAEPLPCPRCNSTTTKFCYYNNYNLAQPRYYCKSCRRYWTQGGTLRDVPVGGGTRRSSSKRHRSFSTTATSSSSSSSVITTTTQEPATTEASQTKVTNLISGHGSFASLLGLGSGNGGLDYGFGYGYGLEEMSIGYLGDSSVGEIPVVDGCGGDTWQIGEIEGKSGGDSLIWPGLEISMQTNDVK
AT1G51700.1	AtDof10	MQDLTSAAAYYHQSMMMTTAKQNQPELPEQEQLKCPRCDSPNTKFCYYNNYNLSQPRHFCKNCRRYWTKGGALRNIPVGGGTRKSNKRSGSSPSSNLKNQTVAEKPDHHGSGSEEKEERVSGQEMNPTRMLYGLPVGDPNGASFSSLLASNMQMGGLVYESGSRWLPGMDLGLGSVRRSDDTWTDLAMNRMEKN
AT1G64620.1	AtDof11	MDTAKWPQEFVVKPMNEIVTNTCLKQQSNPPSPATPVERKARPEKDQALNCPRCNSLNTKFCYYNNYSLTQPRYFCKDCRRYWTAGGSLRNIPVGGGVRKNKRSSSNSSSSSPSSSSSSKKPLFANNNTPTPPLPHLNPKIGEAAATKVQDLTFSQGFGNAHEVKDLNLAFSQGFGIGHNHHSSIPEFLQVVPSSSMKNNPLVSTSSSLELLGISSSSASSNSRPAFMSYPNVHDSSVYTASGFGLSYPQFQEFMRPALGFSLDGGDPLRQEEGSSGTNNGRPLLPFESLLKLPVSSSSTNSGGNGNLKENNDEHSDHEHEKEEGEADQSVGFWSGMLSAGASAAASGGSWQ
AT1G69570.1	AtDof12	MSKSRDTEIKLFGRTITSLLDVNCYDPSSLSPVHDVSSDPSKEDSSSSSSSCSPTIGPIRVPVKKSEQESNKFKDPYILSDLNEPPKAVSEISSPRSSKNNCDQQSEITTTTTTSTTSGEKSTALKKPDKLIPCPRCESANTKFCYYNNYNVNQPRYFCRNCQRYWTAGGSMRNVPVGSGRRKNKGWPSSNHYLQVTSEDCDNNNSGTILSFGSSESSVTETGKHQSGDTAKISADSVSQENKSYQGFLPPQVMLPNNSSPWPYQWSPTGPNASFYPVPFYWGCTVPIYPTSETSSCLGKRSRDQTEGRINDTNTTITTTRARLVSESLRMNIEASKSAVWSKLPTKPEKKTQGFSLFNGFDTKGNSNRSSLVSETSHSLQANPAAMSRAMNFRESMQQ
AT2G28510.1	AtDof13	MDPEQEISNETLETILVSSTKGSNNNNKKMEEEMKKKVSRGELGGEAQNCPRCESPNTKFCYYNNYSLSQPRYFCKSCRRYWTKGGTLRNVPVGGGCRRNKRSSSSAFSKNNNNKSINFHTDPLQNPLITGMPPSSFGYDHSIDLNLAFATLQKHHLSSQATTPSFGFGGDLSIYGNSTNDVGIFGGQNGTYNNSLCYGFMSGNGNNNQNEIKMASTLGMSLEGNERKQENVNNNNNNSENPSKVFWGFPWQMTGDSAGVVPEIDPGRESWNGMVSSWNNGLLNTPLV
AT2G28810.1	AtDof14	MVFSSVSSFLDPPINWPQSANPNNHPHHHQLQENGSLVSGHHQVLSHHFPQNPNPNHHHVETAAATTVDPSSLNGQAAERARLAKNSQPPEGALKCPRCDSANTKFCYFNNYNLTQPRHFCKACRRYWTRGGALRNVPVGGGCRRNKKGKSGNSKSSSSSQNKQSTSMVNATSPTNTSNVQLQTNSQFPFLPTLQNLTQLGGIGLNLAAINGNNGGNGNTSSSFLNDLGFFHGGNTSGPVMGNNNENNLMTSLGSSSHFALFDRTMGLYNFPNEVNMGLSSIGATRVSQTAQVKMEDNHLGNISRPVSGLTSPGNQSNQYWTGQGLPGSSSNDHHHQHLM
AT2G28810.2	AtDof15	MSANPNNHPHHHQLQENGSLVSGHHQVLSHHFPQNPNPNHHHVETAAATTVDPSSLNGQAAERARLAKNSQPPEGALKCPRCDSANTKFCYFNNYNLTQPRHFCKACRRYWTRGGALRNVPVGGGCRRNKKGKSGNSKSSSSSQNKQSTSMVNATSPTNTSNVQLQTNSQFPFLPTLQNLTQLGGIGLNLAAINGNNGGNGNTSSSFLNDLGFFHGGNTSGPVMGNNNENNLMTSLGSSSHFALFDRTMGLYNFPNEVNMGLSSIGATRVSQTAQVKMEDNHLGNISRPVSGLTSPGNQSNQYWTGQGLPGSSSNDHHHQHLM
AT2G34140.1	AtDof16	MATQDSQGIKLFGKTIAFNTRTIKNEEETHPPEQEATIAVRSSSSSDLTAEKRPDKIIACPRCKSMETKFCYFNNYNVNQPRHFCKGCHRYWTAGGALRNVPVGAGRRKSKPPGRVVVGMLGDGNGVRQVELINGLLVEEWQHAAAAAHGSFRHDFPMKRLRCYSDGQSC
AT2G37590.1	AtDof17	MVFSSIQAYLDSSNWQQAPPSNYNHDGTGASANGGHVLRPQLQPQQQPQQQPHPNGSGGGGGGGGGSIRAGSMVDRARQANVALPEAALKCPRCESTNTKFCYFNNYSLTQPRHFCKTCRRYWTRGGALRNVPVGGGCRRNRRTKSNSNNNNNSTATSNNTSFSSGNASTISTILSSHYGGNQESILSQILSPARLMNPTYNHLGDLTSNTKTDNNMSLLNYGGLSQDLRSIHMGASGGSLMSCVDEWRSASYHQQSSMGGGNLEDSSNPNPSANGFYSFESPRITSASISSALASQFSSVKVEDNPYKWVNVNGNCSSWNDLSAFGSSR
AT2G46590.1	AtDof18	MMNVKPMEQIMIPNNNTHQPNTTSNARPNTILTSNGVSTAGATVSGVSNNNNNTAVVAERKARPQEKLNCPRCNSTNTKFCYYNNYSLTQPRYFCKGCRRYWTEGGSLRNVPVGGSSRKNKRSSSSSSSNILQTIPSSLPDLNPPILFSNQIHNKSKGSSQDLNLLSFPVMQDQHHHHVHMSQFLQMPKMEGNGNITHQQQPSSSSSVYGSSSSPVSALELLRTGVNVSSRSGINSSFMPSGSMMDSNTVLYTSSGFPTMVDYKPSNLSFSTDHQGLGHNSNNRSEALHSDHHQQGRVLFPFGDQMKELSSSITQEVDHDDNQQQKSHGNNNNNNNSSPNNGYWSGMFSTTGGGSSW
AT2G46590.2	AtDof19	MDATKWTQGFQEMMNVKPMEQIMIPNNNTHQPNTTSNARPNTILTSNGVSTAGATVSGVSNNNNNTAVVAERKARPQEKLNCPRCNSTNTKFCYYNNYSLTQPRYFCKGCRRYWTEGGSLRNVPVGGSSRKNKRSSSSSSSNILQTIPSSLPDLNPPILFSNQIHNKSKGSSQDLNLLSFPVMQDQHHHHVHMSQFLQMPKMEGNGNITHQQQPSSSSSVYGSSSSPVSALELLRTGVNVSSRSGINSSFMPSGSMMDSNTVLYTSSGFPTMVDYKPSNLSFSTDHQGLGHNSNNRSEALHSDHHQQGRVLFPFGDQMKELSSSITQEVDHDDNQQQKSHGNNNNNNNSSPNNGYWSGMFSTTGGGSSW
AT3G21270.1	AtDof20	MQDPAAYYQTMMAKQQQQQQPQFAEQEQLKCPRCDSPNTKFCYYNNYNLSQPRHFCKSCRRYWTKGGALRNVPVGGGSRKNATKRSTSSSSSASSPSNSSQNKKTKNPDPDPDPRNSQKPDLDPTRMLYGFPIGDQDVKGMEIGGSFSSLLANNMQLGLGGGGIMLDGSGWDHPGMGLGLRRTEPGNNNNNPWTDLAMNRAEKN
AT3G45610.1	AtDof21	MDYSSMHQNVMGVSSCSTQDYQNQKKPLSATRPAPPEQSLRCPRCDSTNTKFCYYNNYSLSQPRYFCKSCRRYWTKGGILRNIPIGGAYRKHKRSSSATKSLRTTPEPTMTHDGKSFPTASFGYNNNNISNEQMELGLAYALLNKQPLGVSSHLGFGSSQSPMAMDGVYGTTSHQMENTGYAFGNGGGGMEQMATSDPNRVLWGFPWQMNMGGGSGHGHGHVDQIDSGREIWSSTVNYINTGALL
AT3G47500.1	AtDof22	MMMETRDPAIKLFGMKIPFPSVFESAVTVEDDEEDDWSGGDDKSPEKVTPELSDKNNNNCNDNSFNNSKPETLDKEEATSTDQIESSDTPEDNQQTTPDGKTLKKPTKILPCPRCKSMETKFCYYNNYNINQPRHFCKACQRYWTAGGTMRNVPVGAGRRKNKSSSSHYRHITISEALEAARLDPGLQANTRVLSFGLEAQQQHVAAPMTPVMKLQEDQKVSNGARNRFHGLADQRLVARVENGDDCSSGSSVTTSNNHSVDESRAQSGSVVEAQMNNNNNNNMNGYACIPGVPWPYTWNPAMPPPGFYPPPGYPMPFYPYWTIPMLPPHQSSSPISQKCSNTNSPTLGKHPRDEGSSKKDNETERKQKAGCVLVPKTLRIDDPNEAAKSSIWTTLGIK…
AT3G50410.1	AtDof23	MPTSDSGEPRRIAMKPNGVTVPISDQQEQLPCPRCDSSNTKFCYYNNYNFSQPRHFCKACRRYWTHGGTLRDVPVGGGTRKSAKRSRTCSNSSSSSVSGVVSNSNGVPLQTTPVLFPQSSISNGVTHTVTESDGKGSALSLCGSFTSTLLNHNAAATATHGSGSVIGIGGFGIGLGSGFDDVSFGLGRAMWPFSTVGTATTTNVGSNGGHHAVPMPATWQFEGLESNAGGGFVSGEYFAWPDLSITTPGNSLK
AT3G52440.1	AtDof24	MERAEALTSSFIWRPNANANAEITPSCPRCGSSNTKFCYYNNYSLTQPRYFCKGCRRYWTKGGSLRNVPVGGGCRKSRRPKSSSGNNTKTSLTANSGNPGGGSPSIDLALVYANFLNPKPDESILQENCDLATTDFLVDNPTGTSMDPSWSMDINDGHHDHYINPVEHIVEECGYNGLPPFPGEELLSLDTNGVWSDALLIGHNHVDVGVTPVQAVHEPVVHFADESNDSTNLLFGSWSPFDFTADG
AT3G55370.1	AtDof25	MVFSSLPVNQFDSQNWQQQGNQHQLECVTTDQNPNNYLRQLSSPPTSQVAGSSQARVNSMVERARIAKVPLPEAALNCPRCDSTNTKFCYFNNYSLTQPRHFCKTCRRYWTRGGSLRNVPVGGGFRRNKRSKSRSKSTVVVSTDNTTSTSSLTSRPSYSNPSKFHSYGQIPEFNSNLPILPPLQSLGDYNSSNTGLDFGGTQISNMISGMSSSGGILDAWRIPPSQQAQQFPFLINTTGLVQSSNALYPLLEGGVSATQTRNVKAEENDQDRGRDGDGVNNLSRNFLGNININSGRNEEYTSWGGNSSWTGFTSNNSTGHLSF
AT3G55370.2	AtDof26	MVFSSLPVNQFDSQNWQQQGNQHQLECVTTDQNPNNYLRQLSSPPTSQVAGSSQARVNSMVERARIAKVPLPEAALNCPRCDSTNTKFCYFNNYSLTQPRHFCKTCRRYWTRGGSLRNVPVGGGFRRNKRSKSRSKSTVVVSTDNTTSTSSLTSRPSYSNPSKFHSYGQIPEFNSNLPILPPLQSLGDYNSSNTGLDFGGTQISNMISGMSSSGGILDAWRIPPSQQAQQFPFLINTTGLVQSSNALYPLLEGKGGVNQGDSQQKSSDYSNQLMFKPLMDFSSGGVSATQTRNVKAEENDQDRGRDGDGVNNLSRNFLGNININSGRNEEYTSWGGNSSWTGFTSNNSTGHLSF
AT3G55370.3	AtDof27	MVFSSLPVNQFDSQNWQQMISILVFFSTSRLFKKLFLVDKNLFSCLLQGLMYNVFLTGLIFSLQGNQHQLECVTTDQNPNNYLRQLSSPPTSQVAGSSQARVNSMVERARIAKVPLPEAALNCPRCDSTNTKFCYFNNYSLTQPRHFCKTCRRYWTRGGSLRNVPVGGGFRRNKRSKSRSKSTVVVSTDNTTSTSSLTSRPSYSNPSKFHSYGQIPEFNSNLPILPPLQSLGDYNSSNTGLDFGGTQISNMISGMSSSGGILDAWRIPPSQQAQQFPFLINTTGLVQSSNALYPLLEGGVSATQTRNVKAEENDQDRGRDGDGVNNLSRNFLGNININSGRNEEYTSWGGNSSWTGFTSNNSTGHLSF
AT3G61850.1	AtDof28	MDATKWTQGFQEMINVKPMEQMISSTNNNTPQQQPTFIATNTRPNATASNGGSGGNTNNTATMETRKARPQEKVNCPRCNSTNTKFCYYNNYSLTQPRYFCKGCRRYWTEGGSLRNVPVGGSSRKNKRSSTPLASPSNPKLPDLNPPILFSSQIPNKSNKDLNLLSFPVMQDHHHHALELLRSNGVSSRGMNTFLPGQMMDSNSVLYSSLGFPTMPDYKQSNNNLSFSIDHHQGIGHNTINSNQRAQDNNDDMNGASRVLFPFSDMKELSSTTQEKSHGNNTYWNGMFSNTGGSSW
AT3G61850.2	AtDof29	MINVKPMEQMISSTNNNTPQQQPTFIATNTRPNATASNGGSGGNTNNTATMETRKARPQEKVNCPRCNSTNTKFCYYNNYSLTQPRYFCKGCRRYWTEGGSLRNVPVGGSSRKNKRSSTPLASPSNPKLPDLNPPILFSSQIPNKSNKDLNLLSFPVMQDHHHHALELLRSNGVSSRGMNTFLPGQMMDSNSVLYSSLGFPTMPDYKQSNNNLSFSIDHHQGIGHNTINSNQRAQDNNDDMNGASRVLFPFSDMKELSSTTQEKSHGNNTYWNGMFSNTGGSSW
AT3G61850.3	AtDof30	MINVKPMEQMISSTNNNTPQQQPTFIATNTRPNATASNGGSGGNTNNTATMETRKARPQEKVNCPRCNSTNTKFCYYNNYSLTQPRYFCKGCRRYWTEGGSLRNVPVGGSSRKNKRSSTPLASPSNPKLPDLNPPILFSSQIPNKSNKDLNLLSFPVMQDHHHHALELLRSNGVSSRGMNTFLPGQMMDSNSVLYSSLGFPTMPDYKQSNNNLSFSIDHHQGIGHNTINSNQRAQDNNDDMNGASRVLFPFSDMKELSSTTQEKSHGNNTYWNGMFSNTGGSSW
AT3G61850.4	AtDof31	MDATKWTQGFQEMINVKPMEQMISSTNNNTPQQQPTFIATNTRPNATASNGGSGGNTNNTATMETRKARPQEKVNCPRCNSTNTKFCYYNNYSLTQPRYFCKGCRRYWTEGGSLRNVPVGGSSRKNKRSSTPLASPSNPKLPDLNPPILFSSQIPNKSNKDLNLLSFPVMQDHHHHGMSHFFHMPKIENNNTSSSIYASSSPVSALELLRSNGVSSRGMNTFLPGQMMDSNSVLYSSLGFPTMPDYKQSNNNLSFSIDHHQGIGHNTINSNQRAQDNNDDMNGASRVLFPFSDMKELSSTTQEKSHGNNTYWNGMFSNTGGSSW
AT4G00940.1	AtDof32	MDHHQYHHHDQYQHQMMTSTNNNSYNTIVTTQPPPTTTTMDSTTATTMIMDDEKKLMTTMSTRPQEPRNCPRCNSSNTKFCYYNNYSLAQPRYLCKSCRRYWTEGGSLRNVPVGGGSRKNKKLPFPNSSTSSSTKNLPDLNPPFVFTSSASSSNPSKTHQNNNDLSLSFSSPMQDKRAQGHYGHFSEQVVTGGQNCLFQAPMGMIQFRQEYDHEHPKKNLGFSLDRNEEEIGNHDNFVVNEEGSKMMYPYGDHEDRQQHHHVRHDDGNKKREGGSSNELWSGIILGGDSGGPTW
AT4G21030.1	AtDof33	MNNLNVFTNEDNEMNVMPPPRVCPRCYSDQTRFSYFNNNKKSQPRYKCKNCCRCWTHGGVLRNIPVTGICDKSNLPKIDQSSVSQMILAEIQQGNHQPFKKFQENISVSVSSSSDVSIVGNHFDDLSELHGITNSTPIRSFTMDRLDFGEESFQQDLYDVGSNDLIGNPLINQSIGGYVDNHKDEHKLQFEYES
AT4G21040.1	AtDof34	MDNFNVVANEDNQVNDVKPPPPPPRVCARCDSDNTKFCYYNNYSEFQPRYFCKNCRRYWTHGGALRNVPIGGSSRAKRTRINQPSVAQMVSVGIQPGSHKPFFNVQENNDFVGSFGASSSSFVAAVGNRFSSLSHIHGGMVTNVHPTQTFRPNHRLAFHNGSFEQDYYDVGSDNLLVNQQVGGYVDNHNGYHMNQVDQYNWNQSFNNAMNMNYNNASTSGRMHPSHLEKGGP
AT4G21050.1	AtDof35	MDNLNVFANEDNQVNGLKRPPPSRVCPRCDSDNTKFCFYNNYSESQPRYFCKNCRRYWTHGGALRNIPVGGSCRKPKRLKVDQSSISEMVSVENQPINHQSFRQTQENNEFVRSFDASSSATVTAVPNHFGYLSELHGVTNLLPIQSFRTMDCLDFGDESFQQGYYDVGSNDLIDNPLINQSIGGYVDNLTSYCINQVEPKLQPRYEHES
AT4G21080.1	AtDof36	MDNLNVFANEDNQVNDVKPPPPPPRVCARCDSDNTKFCYYNNYCEFQPRYFCKNCRRYWTHGGALRNIPIGGSSRAKRARVNQPSVARMVSVETQRGNNQPFSNVQENVHLVGSFGASSSSSVGAVGNLFGSLYDIHGGMVTNLHPTRTVRPNHRLAFHDGSFEQDYYDVGSDNLLVNQQVGGYGYHMNPVDQFKWNQSFNNTMNMNYNNDSTSGSSRGSDMNVNHDNKKIRYRNSVIMHPCHLEKDGP
AT4G24060.1	AtDof37	MDTAQWPQEIVVKPLEEIVTNTCPKPQPQPLQPQQPPSVGGERKARPEKDQAVNCPRCNSTNTKFCYYNNYSLTQPRYFCKGCRRYWTEGGSLRNIPVGGGSRKNKRSHSSSSDISNNHSDSTQPATKKHLSDHHHHLMSMSQQGLTGQNPKFLETTQQDLNLGFSPHGMIRTNFTDLIHNIGNNTNKSNNNNNPLIVSSCSAMATSSLDLIRNNSNNGNSSNSSFMGFPVHNQDPASGGFSMQDHYKPCNTNTTLLGFSLDHHHNNGFHGGFQGGEEGGEGGDDVNGRHLFPFEDLKLPVSSSSATINVDINEHQKRGSGSDAAATSGGYWTGMLSGGSWC
AT4G38000.1	AtDof38	MMTSSHQSNTTGFKPRRIKTTAKPPRQINNKEPSPATQPVLKCPRCDSVNTKFCYYNNYSLSQPRHYCKNCRRYWTRGGALRNVPIGGSTRNKNKPCSLQVISSPPLFSNGTSSASRELVRNHPSTAMMMMSSGGFSGYMFPLDPNFNLASSSIESLSSFNQDLHQKLQQQRLVTSMFLQDSLPVNEKTVMFQNVELIPPSTVTTDWVFDRFATGGGATSGNHEDNDDGEGNLGNWFHNANNNALL
AT5G02460.1	AtDof39	MVFSSFPTYPDHSSNWQQQHQPITTTVGFTGNNINQQFLPHHPLPPQQQQTPPQLHHNNGNGGVAVPGGPGGLIRPGSMAERARLANIPLPETALKCPRCDSTNTKFCYFNNYSLTQPRHFCKACRRYWTRGGALRSVPVGGGCRRNKRTKNSSGGGGGSTSSGNSKSQDSATSNDQYHHRAMANNQMGPPSSSSSLSSLLSSYNAGLIPGHDHNSNNNNILGLGSSLPPLKLMPPLDFTDNFTLQYGAVSAPSYHIGGGSSGGAAALLNGFDQWRFPATNQLPLGGLDPFDQQHQMEQQNPGYGLVTGSGQYRPKNIFHNLISSSSSASSAMVTATASQLASVKMEDSNNQLNLSRQLFGDEQQLWNIHGAAAASTAAATSSWSEVSNNFSSSSTSNI
AT5G39660.1	AtDof40	MADPAIKLFGKTIPLPELGVVDSSSSYTGFLTETQIPVRLSDSCTGDDDDEEMGDSGLGREEGDDVGDGGGESETDKKEEKDSECQEESLRNESNDVTTTTSGITEKTETTKAAKTNEESGGTACSQEGKLKKPDKILPCPRCNSMETKFCYYNNYNVNQPRHFCKKCQRYWTAGGTMRNVPVGAGRRKNKSPASHYNRHVSITSAEAMQKVARTDLQHPNGANLLTFGSDSVLCESMASGLNLVEKSLLKTQTVLQEPNEGLKITVPLNQTNEEAGTVSPLPKVPCFPGPPPTWPYAWNGVSWTILPFYPPPAYWSCPGVSPGAWNSFTWMPQPNSPSGSNPNSPTLGKHSRDENAAEPGTAFDETESLGREKSKPERCLWVPKTLRIDDPEEAAKSS…
AT5G39660.2	AtDof41	MADPAIKLFGKTIPLPELGVVDSSSSYTGFLTETQIPVRLSDSCTGDDDDEEMGDSGLGREEGDDVGDGGGESETDKKEEKDSECQEESLRNESNDVTTTTSGITEKTETTKAAKTNEESGGTACSQEGKLKKPDKILPCPRCNSMETKFCYYNNYNVNQPRHFCKKCQRYWTAGGTMRNVPVGAGRRKNKSPASHYNRHVSITSAEAMQKVARTDLQHPNGANLLTFGSDSVLCESMASGLNLVEKSLLKTQTVLQEPNEGLKITVPLNQTNEEAGTVSPLPKVPCFPGPPPTWPYAWNGVSWTILPFYPPPAYWSCPGVSPGAWNSFTWMPQPNSPSGSNPNSPTLGKHSRDENAAEPGTAFDETESLGREKSKPERCLWVPKTLRIDDPEEAAKSS…
AT5G60200.1	AtDof42	MDHLLQHQDVFGNYNKAREAMGLSYSSNPTPLDNDQKKPSPATAVTRPQPPELALRCPRCDSTNTKFCYYNNYSLTQPRYFCKSCRRYWTKGGTLRNIPVGGGCRKNKRSTSSAARSLRTTPEPASHDGKVFSAAGFNGYSNNEHIDLSLAFALLNKQHPGSSSQLGFHSELGSSHQSDMEGMFGTSQQKENATYAFGNGSSGLGDPSRVLWGFPWQMNGESFGMMNIGGGGGHVDQIDSGREMWTNMNYINSGALM
AT5G60850.1	AtDof43	MQDIHDFSMNGVGGGGGGGGRFFGGGIGGGGGGDRRMRAHQNNILNHHQSLKCPRCNSLNTKFCYYNNYNLSQPRHFCKNCRRYWTKGGVLRNVPVGGGCRKAKRSKTKQVPSSSSADKPTTTQDDHHVEEKSSTGSHSSSESSSLTASNSTTVAAVSVTAAAEVASSVIPGFDMPNMKIYGNGIEWSTLLGQGSSAGGVFSEIGGFPAVSAIETTPFGFGGKFVNQDDHLKLEGETVQQQQFGDRTAQVEFQGRSSDPNMGFEPLDWGSGGGDQTLFDLTSTVDHAYWSQSQWTSSDQDQSGLYLP
AT5G62430.1	AtDof44	MLETKDPAIKLFGMKIPFPTVLEVADEEEEKNQNKTLTDQSEKDKTLKKPTKILPCPRCNSMETKFCYYNNYNVNQPRHFCKACQRYWTSGGTMRSVPIGAGRRKNKNNSPTSHYHHVTISETNGPVLSFSLGDDQKVSSNRFGNQKLVARIENNDERSNNNTSNGLNCFPGVSWPYTWNPAFYPVYPYWSMPVLSSPVSSSPTSTLGKHSRDEDETVKQKQRNGSVLVPKTLRIDDPNEAAKSSIWTTLGIKNEVMFNGFGSKKEVKLSNKEETETSLVLCANPAALSRSINFHEQM
AT5G62940.1	AtDof45	MGLTSLQVCMDSDWLQESESSGGSMLDSSTNSPSAADILAACSTRPQASAVAVAAAALMDGGRRLRPPHDHPQKCPRCESTHTKFCYYNNYSLSQPRYFCKTCRRYWTKGGTLRNIPVGGGCRKNKKPSSSNSSSSTSSGKKPSNIVTANTSDLMALAHSHQNYQHSPLGFSHFGGMMGSYSTPEHGNVGFLESKYGGLLSQSPRPIDFLDSKFDLMGVNNDNLVMVNHGSNGDHHHHHNHHMGLNHGVGLNNNNNNGGFNGISTGGNGNGGGLMDISTCQRLMLSNYDHHHYNHQEDHQRVATIMDVKPNPKLLSLDWQQDQCYSNGGGSGGAGKSDGGGYGNGGYINGLGSSWNGLMNGYGTSTKTNSLV
AT5G65590.1	AtDof46	MSSHTNLPSPKPVPKPDHRISGTSQTKKPPSSSVAQDQQNLKCPRCNSPNTKFCYYNNYSLSQPRHFCKSCRRYWTRGGALRNVPIGGGCRKTKKSIKPNSSMNTLPSSSSSQRFFSSIMEDSSKFFPPPTTMDFQLAGLSLNKMNDLQLLNNQEVLDLRPMMSSGRENTPVDVGSGLSLMGFGDFNNNHSPTGFTTAGASDGNLASSIETLSCLNQDLHWRLQQQRMAMLFGNSKEETVVVERPQPILYRNLEIVNSSSPSSPTKKGDNQTEWYFGNNSDNEGVISNNANTGGGGSEWNNGIQAWTDLNHYNALP
AT5G66940.1	AtDof47	MPSEFSESRRVPKIPHGQGGSVAIPTDQQEQLSCPRCESTNTKFCYYNNYNFSQPRHFCKSCRRYWTHGGTLRDIPVGGVSRKSSKRSRTYSSAATTSVVGSRNFPLQATPVLFPQSSSNGGITTAKGSASSFYGGFSSLINYNAAVSRNGPGGGFNGPDAFGLGLGHGSYYEDVRYGQGITVWPFSSGATDAATTTSHIAQIPATWQFEGQESKVGFVSGDYVA

## Sheet: Table S2
Table S2. The multicollinearity and related information of LbDof genes with the genomes of Arabidopsis thaliana, Oryza sativa, Populus trichocarpa and Solanum lycopersicum
LbDof Gene name	Gene ID	Chr	Start	End	Gene ID	Chr	Start	End	Specie name
LbDof03	Lba01g01980	Chr01	19174070	19175189	AT1G51700.1	Chr1	154257739	154263430	Arabidopsis thaliana
LbDof05	Lba01g02268	Chr01	26161528	26163496	AT1G69570.1	Chr1	158495049	158497125
LbDof05	Lba01g02268	Chr01	9273857	9275312	AT1G26790.1	Chr1	158495049	158497125
LbDof08	Lba01g02777	Chr01	2354354	2356227	AT1G07640.3	Chr1	166398894	166400062
LbDof01	Lba01g00421	Chr01	9911898	9913698	AT1G28310.2	Chr1	9119737	9120378
LbDof12	Lba02g01857	Chr02	7476087	7476869	AT1G21340.1	Chr1	131223420	131224217
LbDof17	Lba03g02450	Chr03	26161528	26163496	AT1G69570.1	Chr1	138661121	138664401
LbDof17	Lba03g02450	Chr03	9273857	9275312	AT1G26790.1	Chr1	138661121	138664401
LbDof18	Lba03g02993	Chr03	19174070	19175189	AT1G51700.1	Chr1	146745940	146746503
LbDof14	Lba03g00541	Chr03	2354354	2356227	AT1G07640.3	Chr1	10678916	10680566
LbDof19	Lba04g00060	Chr04	24006992	24008694	AT1G64620.1	Chr1	794018	796171
LbDof28	Lba08g01387	Chr08	2354354	2356227	AT1G07640.3	Chr1	117156146	117157413
LbDof29	Lba09g02477	Chr09	24006992	24008694	AT1G64620.1	Chr1	125873081	125874140
LbDof31	Lba10g01565	Chr10	9273857	9275312	AT1G26790.1	Chr1	97856988	97859756
LbDof31	Lba10g01565	Chr10	26161528	26163496	AT1G69570.1	Chr1	97856988	97859756
LbDof32	Lba11g02467	Chr11	9911898	9913698	AT1G28310.2	Chr1	119952692	119957326
LbDof39	Lba12g02669	Chr12	26161528	26163496	AT1G69570.1	Chr1	102326211	102328664
LbDof39	Lba12g02669	Chr12	9273857	9275312	AT1G26790.1	Chr1	102326211	102328664
LbDof34	Lba12g00627	Chr12	26161528	26163496	AT1G69570.1	Chr1	66014533	66017295
LbDof35	Lba12g01572	Chr12	9911898	9913698	AT1G28310.2	Chr1	84113552	84114904
LbDof07	Lba01g02725	Chr01	12199098	12200765	AT2G28510.1	Chr2	165684285	165686213
LbDof08	Lba01g02777	Chr01	12363630	12365377	AT2G28810.1	Chr2	166398894	166400062
LbDof02	Lba01g00560	Chr01	19133040	19134905	AT2G46590.2	Chr2	13918702	13920360
LbDof14	Lba03g00541	Chr03	12363630	12365377	AT2G28810.1	Chr2	10678916	10680566
LbDof15	Lba03g01659	Chr03	19133040	19134905	AT2G46590.2	Chr2	121309151	121310338
LbDof14	Lba03g00541	Chr03	15769121	15770619	AT2G37590.1	Chr2	10678916	10680566
LbDof20	Lba05g00239	Chr05	12363630	12365377	AT2G28810.1	Chr2	4035257	4036339
LbDof22	Lba06g00549	Chr06	12199098	12200765	AT2G28510.1	Chr2	12304979	12306315
LbDof25	Lba06g00700	Chr06	12363630	12365377	AT2G28810.1	Chr2	18846366	18847463
LbDof26	Lba06g01885	Chr06	19133040	19134905	AT2G46590.2	Chr2	109723965	109725506
LbDof28	Lba08g01387	Chr08	15769121	15770619	AT2G37590.1	Chr2	117156146	117157413
LbDof28	Lba08g01387	Chr08	12363630	12365377	AT2G28810.1	Chr2	117156146	117157413
LbDof29	Lba09g02477	Chr09	19133040	19134905	AT2G46590.2	Chr2	125873081	125874140
LbDof07	Lba01g02725	Chr01	16739289	16740445	AT3G45610.1	Chr3	165684285	165686213
LbDof05	Lba01g02268	Chr01	17504000	17506058	AT3G47500.1	Chr3	158495049	158497125
LbDof02	Lba01g00560	Chr01	22895268	22897488	AT3G61850.4	Chr3	13918702	13920360
LbDof09	Lba02g00233	Chr02	19435447	19436190	AT3G52440.1	Chr3	4517154	4541179
LbDof17	Lba03g02450	Chr03	17504000	17506058	AT3G47500.1	Chr3	138661121	138664401
LbDof15	Lba03g01659	Chr03	22895268	22897488	AT3G61850.4	Chr3	121309151	121310338
LbDof18	Lba03g02993	Chr03	7474679	7475757	AT3G21270.1	Chr3	146745940	146746503
LbDof22	Lba06g00549	Chr06	16739289	16740445	AT3G45610.1	Chr3	12304979	12306315
LbDof26	Lba06g01885	Chr06	22895268	22897488	AT3G61850.4	Chr3	109723965	109725506
LbDof27	Lba08g00407	Chr08	16739289	16740445	AT3G45610.1	Chr3	12244232	12246259
LbDof29	Lba09g02477	Chr09	22895268	22897488	AT3G61850.4	Chr3	125873081	125874140
LbDof39	Lba12g02669	Chr12	17504000	17506058	AT3G47500.1	Chr3	102326211	102328664
LbDof02	Lba01g00560	Chr01	403320	404810	AT4G00940.1	Chr4	13918702	13920360
LbDof19	Lba04g00060	Chr04	12503782	12505646	AT4G24060.1	Chr4	794018	796171
LbDof26	Lba06g01885	Chr06	403320	404810	AT4G00940.1	Chr4	109723965	109725506
LbDof29	Lba09g02477	Chr09	12503782	12505646	AT4G24060.1	Chr4	125873081	125874140
LbDof05	Lba01g02268	Chr01	25069093	25070934	AT5G62430.1	Chr5	158495049	158497125
LbDof06	Lba01g02335	Chr01	25256919	25258681	AT5G62940.1	Chr5	159697135	159699178
LbDof04	Lba01g02222	Chr01	24480449	24481873	AT5G60850.1	Chr5	157935616	157936527
LbDof08	Lba01g02777	Chr01	24240975	24242523	AT5G60200.1	Chr5	166398894	166400062
LbDof05	Lba01g02268	Chr01	15878699	15881023	AT5G39660.1	Chr5	158495049	158497125
LbDof07	Lba01g02725	Chr01	24240975	24242523	AT5G60200.1	Chr5	165684285	165686213
LbDof08	Lba01g02777	Chr01	539249	541112	AT5G02460.1	Chr5	166398894	166400062
LbDof17	Lba03g02450	Chr03	25069093	25070934	AT5G62430.1	Chr5	138661121	138664401
LbDof17	Lba03g02450	Chr03	15878699	15881023	AT5G39660.1	Chr5	138661121	138664401
LbDof14	Lba03g00541	Chr03	539249	541112	AT5G02460.1	Chr5	10678916	10680566
LbDof16	Lba03g02183	Chr03	25256919	25258681	AT5G62940.1	Chr5	133102286	133104176
LbDof21	Lba05g02493	Chr05	15878699	15881023	AT5G39660.1	Chr5	142942613	142944872
LbDof25	Lba06g00700	Chr06	24240975	24242523	AT5G60200.1	Chr5	18846366	18847463
LbDof22	Lba06g00549	Chr06	24240975	24242523	AT5G60200.1	Chr5	12304979	12306315
LbDof25	Lba06g00700	Chr06	539249	541112	AT5G02460.1	Chr5	18846366	18847463
LbDof27	Lba08g00407	Chr08	24240975	24242523	AT5G60200.1	Chr5	12244232	12246259
LbDof28	Lba08g01387	Chr08	539249	541112	AT5G02460.1	Chr5	117156146	117157413
LbDof30	Lba10g00246	Chr10	26211746	26213136	AT5G65590.1	Chr5	4459414	4461261
LbDof34	Lba12g00627	Chr12	15878699	15881023	AT5G39660.1	Chr5	66014533	66017295
LbDof33	Lba12g00530	Chr12	26727989	26728666	AT5G66940.1	Chr5	63267215	63267769
LbDof08	Lba01g02777	Chr01	166398894	166400062	Os03g60630.1	Chr3	34455535	34456959	Oryza sativa
LbDof08	Lba01g02777	Chr01	166398894	166400062	Os03g16850.1	Chr3	9359466	9360935
LbDof08	Lba01g02777	Chr01	166398894	166400062	Os05g02150.1	Chr5	658106	660255
LbDof14	Lba03g00541	Chr03	10678916	10680566	Os12g38200.1	Chr12	23458337	23460708
LbDof14	Lba03g00541	Chr03	10678916	10680566	Os03g60630.1	Chr3	34455535	34456959
LbDof14	Lba03g00541	Chr03	10678916	10680566	Os03g16850.1	Chr3	9359466	9360935
LbDof20	Lba05g00239	Chr05	4035257	4036339	Os03g16850.1	Chr3	9359466	9360935
LbDof25	Lba06g00700	Chr06	18846366	18847463	Os03g16850.1	Chr3	9359466	9360935
LbDof28	Lba08g01387	Chr08	117156146	117157413	Os03g16850.1	Chr3	9359466	9360935
LbDof38	Lba12g02508	Chr12	99924661	99925524	Os03g55610.1	Chr3	31662275	31663961
LbDof08	Lba01g02777	Chr01	166398894	166400062	Potri.001G238400.2	Chr1	25619891	25621487	Populus trichocarpa
LbDof08	Lba01g02777	Chr01	166398894	166400062	Potri.010G205400.2	Chr10	19632065	19634005
LbDof01	Lba01g00421	Chr01	9119737	9120378	Potri.011G047500.1	Chr11	3763367	3765219
LbDof04	Lba01g02222	Chr01	157935616	157936527	Potri.012G063800.1	Chr12	7401899	7402888
LbDof06	Lba01g02335	Chr01	159697135	159699178	Potri.012G081300.1	Chr12	10629930	10632243
LbDof02	Lba01g00560	Chr01	13918702	13920360	Potri.012G018700.1	Chr12	2025411	2026824
LbDof06	Lba01g02335	Chr01	159697135	159699178	Potri.015G077100.1	Chr15	10333498	10335918
LbDof04	Lba01g02222	Chr01	157935616	157936527	Potri.015G048300.1	Chr15	5013310	5014886
LbDof05	Lba01g02268	Chr01	158495049	158497125	Potri.017G084600.1	Chr17	9739914	9743427
LbDof03	Lba01g01980	Chr01	154257739	154263430	Potri.003G034200.1	Chr3	3885171	3885878
LbDof01	Lba01g00421	Chr01	9119737	9120378	Potri.004G038800.1	Chr4	3088974	3090821
LbDof08	Lba01g02777	Chr01	166398894	166400062	Potri.006G084200.1	Chr6	6274262	6275974
LbDof08	Lba01g02777	Chr01	166398894	166400062	Potri.008G055100.1	Chr8	3237989	3241381
LbDof13	Lba02g02528	Chr02	147141275	147141931	Potri.014G036600.1	Chr14	2307020	2308433
LbDof12	Lba02g01857	Chr02	131223420	131224217	Potri.002G070700.1	Chr2	4962866	4964218
LbDof12	Lba02g01857	Chr02	131223420	131224217	Potri.005G188900.1	Chr5	19662838	19664802
LbDof13	Lba02g02528	Chr02	147141275	147141931	Potri.005G131600.1	Chr5	10170544	10172049
LbDof10	Lba02g00236	Chr02	4602270	4603229	Potri.006G202500.1	Chr6	20977404	20978627
LbDof13	Lba02g02528	Chr02	147141275	147141931	Potri.007G036400.1	Chr7	2854460	2855841
LbDof14	Lba03g00541	Chr03	10678916	10680566	Potri.001G238400.2	Chr1	25619891	25621487
LbDof17	Lba03g02450	Chr03	138661121	138664401	Potri.010G167600.1	Chr10	17063138	17066203
LbDof15	Lba03g01659	Chr03	121309151	121310338	Potri.012G018700.1	Chr12	2025411	2026824
LbDof16	Lba03g02183	Chr03	133102286	133104176	Potri.012G081300.1	Chr12	10629930	10632243
LbDof16	Lba03g02183	Chr03	133102286	133104176	Potri.015G077100.1	Chr15	10333498	10335918
LbDof17	Lba03g02450	Chr03	138661121	138664401	Potri.017G084600.1	Chr17	9739914	9743427
LbDof18	Lba03g02993	Chr03	146745940	146746503	Potri.003G034200.1	Chr3	3885171	3885878
LbDof15	Lba03g01659	Chr03	121309151	121310338	Potri.003G144500.1	Chr3	15973442	15975610
LbDof14	Lba03g00541	Chr03	10678916	10680566	Potri.006G084200.1	Chr6	6274262	6275974
LbDof17	Lba03g02450	Chr03	138661121	138664401	Potri.008G087800.1	Chr8	5470279	5473319
LbDof19	Lba04g00060	Chr04	794018	796171	Potri.012G018700.1	Chr12	2025411	2026824
LbDof19	Lba04g00060	Chr04	794018	796171	Potri.003G144500.1	Chr3	15973442	15975610
LbDof20	Lba05g00239	Chr05	4035257	4036339	Potri.001G238400.2	Chr1	25619891	25621487
LbDof20	Lba05g00239	Chr05	4035257	4036339	Potri.010G205400.2	Chr10	19632065	19634005
LbDof21	Lba05g02493	Chr05	142942613	142944872	Potri.010G167600.1	Chr10	17063138	17066203
LbDof20	Lba05g00239	Chr05	4035257	4036339	Potri.008G055100.1	Chr8	3237989	3241381
LbDof21	Lba05g02493	Chr05	142942613	142944872	Potri.008G087800.1	Chr8	5470279	5473319
LbDof25	Lba06g00700	Chr06	18846366	18847463	Potri.001G238400.2	Chr1	25619891	25621487
LbDof25	Lba06g00700	Chr06	18846366	18847463	Potri.010G205400.2	Chr10	19632065	19634005
LbDof26	Lba06g01885	Chr06	109723965	109725506	Potri.012G018700.1	Chr12	2025411	2026824
LbDof26	Lba06g01885	Chr06	109723965	109725506	Potri.003G144500.1	Chr3	15973442	15975610
LbDof25	Lba06g00700	Chr06	18846366	18847463	Potri.008G055100.1	Chr8	3237989	3241381
LbDof28	Lba08g01387	Chr08	117156146	117157413	Potri.010G205400.2	Chr10	19632065	19634005
LbDof28	Lba08g01387	Chr08	117156146	117157413	Potri.008G055100.1	Chr8	3237989	3241381
LbDof29	Lba09g02477	Chr09	125873081	125874140	Potri.003G144500.1	Chr3	15973442	15975610
LbDof31	Lba10g01565	Chr10	97856988	97859756	Potri.010G167600.1	Chr10	17063138	17066203
LbDof30	Lba10g00246	Chr10	4459414	4461261	Potri.005G149100.1	Chr5	12627373	12628973
LbDof31	Lba10g01565	Chr10	97856988	97859756	Potri.008G087800.1	Chr8	5470279	5473319
LbDof39	Lba12g02669	Chr12	102326211	102328664	Potri.010G167600.1	Chr10	17063138	17066203
LbDof35	Lba12g01572	Chr12	84113552	84114904	Potri.011G054300.1	Chr11	4408617	4410926
LbDof37	Lba12g01646	Chr12	85470852	85471736	Potri.011G047500.1	Chr11	3763367	3765219
LbDof39	Lba12g02669	Chr12	102326211	102328664	Potri.017G084600.1	Chr17	9739914	9743427
LbDof34	Lba12g00627	Chr12	66014533	66017295	Potri.017G084600.1	Chr17	9739914	9743427
LbDof35	Lba12g01572	Chr12	84113552	84114904	Potri.004G046100.1	Chr4	3635149	3636126
LbDof37	Lba12g01646	Chr12	85470852	85471736	Potri.004G038800.1	Chr4	3088974	3090821
LbDof39	Lba12g02669	Chr12	102326211	102328664	Potri.004G121800.1	Chr4	11653925	11657404
LbDof38	Lba12g02508	Chr12	99924661	99925524	Potri.005G134200.1	Chr5	10292558	10293508
LbDof33	Lba12g00530	Chr12	63267215	63267769	Potri.005G131600.1	Chr5	10170544	10172049
LbDof38	Lba12g02508	Chr12	99924661	99925524	Potri.007G038100.1	Chr7	3057093	3058294
LbDof33	Lba12g00530	Chr12	63267215	63267769	Potri.007G036400.1	Chr7	2854460	2855841
LbDof39	Lba12g02669	Chr12	102326211	102328664	Potri.008G087800.1	Chr8	5470279	5473319
LbDof08	Lba01g02777	Chr01	166398894	166400062	Solyc11g066050.1.1	Chr11	52020615	52021763	Solanum lycopersicum
LbDof01	Lba01g00421	Chr01	9119737	9120378	Solyc02g078620.1.1	Chr2	43840697	43841551
LbDof03	Lba01g01980	Chr01	154257739	154263430	Solyc03g121400.1.1	Chr3	70990362	70990994
LbDof03	Lba01g01980	Chr01	154257739	154263430	Solyc06g062520.1.1	Chr6	39555952	39556530
LbDof13	Lba02g02528	Chr02	147141275	147141931	Solyc04g079570.1.1	Chr4	64076563	64077282
LbDof18	Lba03g02993	Chr03	146745940	146746503	Solyc03g121400.1.1	Chr3	70990362	70990994
LbDof18	Lba03g02993	Chr03	146745940	146746503	Solyc06g062520.1.1	Chr6	39555952	39556530
LbDof25	Lba06g00700	Chr06	18846366	18847463	Solyc11g066050.1.1	Chr11	52020615	52021763
LbDof37	Lba12g01646	Chr12	85470852	85471736	Solyc02g078620.1.1	Chr2	43840697	43841551
LbDof33	Lba12g00530	Chr12	63267215	63267769	Solyc02g065290.1.1	Chr2	37017264	37017875
LbDof38	Lba12g02508	Chr12	99924661	99925524	Solyc02g090310.1.1	Chr2	52525389	52526171
LbDof38	Lba12g02508	Chr12	99924661	99925524	Solyc02g065290.1.1	Chr2	37017264	37017875
LbDof33	Lba12g00530	Chr12	63267215	63267769	Solyc04g079570.1.1	Chr4	64076563	64077282

## Sheet: Table S3
Table S3. Ka/Ks analysis and estimated divergence time for tandem and segmental duplicated LbDof genes
Gene 1 ID	Gene 2 ID	Gene 1 names	Gene 2 names	Ka	Ks	Ka_Ks	Time (mya)*	Purify selection	Mode of duplication
Lba01g02268	Lba03g02450	LbDof05	LbDof17	0.199099	0.604837	0.329178	20.1612	Yes	Segmental
Lba01g02777	Lba03g00541	LbDof08	LbDof14	0.429678	3.00077	0.143189	100.026	Yes	Segmental
Lba01g01980	Lba03g02993	LbDof03	LbDof18	0.212326	0.789817	0.268829	26.3272	Yes	Segmental
Lba01g02335	Lba03g02183	LbDof06	LbDof16	0.219061	0.940507	0.232918	31.3502	Yes	Segmental
Lba01g02777	Lba05g00239	LbDof08	LbDof20	0.452015	1.79691	0.251552	59.8969	Yes	Segmental
Lba01g00560	Lba06g01885	LbDof02	LbDof26	0.169088	0.748965	0.225762	24.9655	Yes	Segmental
Lba01g02725	Lba06g00549	LbDof07	LbDof22	0.143529	0.685263	0.209452	22.8421	Yes	Segmental
Lba01g02777	Lba06g00700	LbDof08	LbDof25	0.141356	0.809024	0.174724	26.9675	Yes	Segmental
Lba01g02725	Lba08g00407	LbDof07	LbDof27	0.20022	0.618825	0.32355	20.6275	Yes	Segmental
Lba01g00421	Lba11g02467	LbDof01	LbDof32	0.621776	NaN	NaN	NaN	Yes	Segmental
Lba01g00421	Lba12g01572	LbDof01	LbDof35	0.598114	2.15721	0.277263	71.9069	Yes	Segmental
Lba01g02268	Lba12g02669	LbDof05	LbDof39	0.423802	1.84316	0.229933	61.4385	Yes	Segmental
Lba01g02268	Lba12g00627	LbDof05	LbDof34	0.437812	2.45657	0.178221	81.8857	Yes	Segmental
Lba03g01659	Lba04g00060	LbDof15	LbDof19	0.373664	1.45242	0.257269	48.4141	Yes	Segmental
Lba03g00541	Lba06g00700	LbDof14	LbDof25	0.377412	3.34943	0.112679	111.648	Yes	Segmental
Lba03g01659	Lba06g01885	LbDof15	LbDof26	0.353632	1.67213	0.211486	55.7376	Yes	Segmental
Lba03g02450	Lba12g02669	LbDof17	LbDof39	0.349013	2.14908	0.162401	71.6359	Yes	Segmental
Lba04g00060	Lba09g02477	LbDof19	LbDof29	0.230704	0.506492	0.455494	16.8831	Yes	Segmental
Lba05g02493	Lba10g01565	LbDof21	LbDof31	0.180314	0.61832	0.29162	20.6107	Yes	Segmental
Lba05g02493	Lba12g02669	LbDof21	LbDof39	0.399743	2.53784	0.157513	84.5946	Yes	Segmental
Lba06g00549	Lba08g00407	LbDof22	LbDof27	0.193543	0.503173	0.384645	16.7724	Yes	Segmental
Lba10g01565	Lba12g02669	LbDof31	LbDof39	0.421653	1.80613	0.233457	60.2043	Yes	Segmental
Lba11g02467	Lba12g01572	LbDof32	LbDof35	0.293866	0.839932	0.349869	27.9977	Yes	Segmental
Lba12g00627	Lba12g02669	LbDof34	LbDof39	0.237497	0.628048	0.378152	20.9349	Yes	Segmental
*Time=Ks/2r r=1.5 × 10-8
mya:10 -6

## Sheet: Table S4
Table S4. The LbDof cis-regulatory elements in 2000 bp upstream promoter regions
	Cell Cycle and Developmental Regulatory Elements				Hormone-Responsive Elements											Light-Responsive Elements																		Stress-Responsive Elements
	CAT-box	circadian	GCN4_motif	RY-element	ABRE	AuxRR-core	CCAAT-box	CGTCA-motif	GARE-motif	MBSI	MRE	P-box	TATC-box	TGACG-motif	TGA-element	3-AF1 binding site	ACE	AE-box	ATCT-motif	Box 4	Box II	chs-CMA1a	chs-CMA2a	GA-motif	Gap-box	GATA-motif	G-box	GT1-motif	I-box	LAMP-element	Sp1	TCCC-motif	TCT-motif	ARE	GC-motif	LTR	MBS	TCA-element	TC-rich repeats
LbDof01	1	2			1		2					1							1	3		1	2			1	1		1				1	2		1		2
LbDof02					2			2						2						4	1		1	1		2	2				1	1		2	1			1
LbDof03	1				1		1	1	2			1	1	1						4	1					3	1	3	2					2		1	1	1	1
LbDof04		1			7			2			1	1		2				2		3							4	1					1	3			3
LbDof05		1			2		2	2		1		1		2						2						1	2	3			2	1		3	1			1	1
LbDof06	1	1			4	2		1				2		1	2							1			1		7	1			1		1		1	2
LbDof07	1				2	1			1				1					1		2						1	2			1	1		1		1	1			1
LbDof08		1						1			1		1	1		2				3		1		1									2	1			1	1
LbDof09			1		3							2						1		1						1	2	1			1		3	3		1			1
LbDof10		1			2			2			1	1	1	2		1		1		3	1	1					1	1					5	2		1
LbDof11		1			3			1	1			2		1						1						1	3	2			1	1	2	3			2		1
LbDof12					3			2			2	1		2	1					2						1	3	2			1	1		4			1
LbDof13		2			3		1	2				2		2	1	1				4	1				1	1	5		4	1			1	4					1
LbDof14	1			1	2					1			1				1	1		1							2	2	1	1			1	1			1
LbDof15	1				1	1		1						1						5							2	1	1					2		2		2	1
LbDof16	3				2															2						1	2		2				2	4			1	2	1
LbDof17				1	2		1	3		1				3	2			2		4							2	4									1
LbDof18	2							4	1					4				1	1	1						1							1	2					1
LbDof19					1			3		1	1			3				1			1	2				1	4	4	1		1				1	2	1	2
LbDof20	1	1				1		3	1		1			3						1				1		1		4					2	3				1	2
LbDof21					2		2	5	1		2	2	1	5			1	2		5						1	3					1	1	1		1		1
LbDof22					1				1				1		1					1					1		1		1					1
LbDof23		1			1							2			1			1		4							1						1	1				3
LbDof24					1										2			2								2	1	2	1		1	1			1	1	1	2	1
LbDof25	1	1			2			1			1		1	1		1			1					1			3	1				1	1
LbDof26		2			3							2						1		1			1	1		1	2	1					3	3	1			1
LbDof27	1				4							1	2						1	4		1					5	1	1	1			2	2			2
LbDof28	2		1		1	1			1				1				1			4					1		2	1					1	5			1		2
LbDof29								1			1	1		1						1		1					3	1			2	1	1	3					1
LbDof30		2		3			1	5						5	1			3		2						2		2		2		1	2			1	2	1	1
LbDof31					3	1	1	2	1		1			2	1	1		1		3						1	3	1	1					2				3
LbDof32					2	1		1					2	1	1		1			7				1	1		3	2						1			2		1
LbDof33	1							3				2		3	1				1	3				1								1	1	1	1	1		1	2
LbDof34			1		2			1						1						8						2	3	5					4	2		3			1
LbDof35	1				4			4				1		4						5						2	4	2	2					2			1	2
LbDof36		1			3			2			1			2	1		1			1					1		2		1		1		2			1	2	1
LbDof37					1						1	1								5							1	1					4	2				1
LbDof38			2		1	1										1			1	3		2				1	2					1		1
LbDof39			1		3			1	1			1		1		1				2							3	2				1	1	1		1			2
